# Supplementary material for: Genome-wide association study of adipocyte lipolysis in the GENetics of adipocyte lipolysis (GENiAL) cohort
Source: Mol Metab. 2020 Jan 25;34:85–96. doi: 10.1016/j.molmet.2020.01.009 (PMC7021539; doi:10.1016/j.molmet.2020.01.009)
Supplement: Multimedia component 1 [file mmc1.xlsx]

## Sheet: Sheet1
Supplementary Table 1: All SNPs with significancant or suggestive evidence of association with spontaneous lipolysis
						Spontaneous lipolysis						Stimulated lipolysis
Chr	Pos	SNP	Ref	Alt	Freq	N	Beta	Se	L95	U95	P	N	Beta	Se	L95	U95	P
1	44208924	1:44208924_D_I	I	D	0.845395	856	0.144083	0.0285448	0.0881363	0.20003	5.47748e-07	874	-0.0755479	0.0218408	-0.118355	-0.0327407	0.000568622
1	161567916	rs371656041	C	T	0.987737	856	0.44948	0.0950402	0.263205	0.635755	2.63752e-06	874	-0.299764	0.0687105	-0.434434	-0.165094	1.43953e-05
1	229511448	rs115053600	T	G	0.980526	856	0.278776	0.0623089	0.156652	0.400899	8.72083e-06	874	-0.155653	0.0476485	-0.249042	-0.0622637	0.00113095
1	229572764	rs145251747	D	I	0.981395	856	0.428597	0.0913214	0.249611	0.607584	3.13425e-06	874	-0.256828	0.0700394	-0.394103	-0.119553	0.000260486
2	84472984	rs143781777	I	D	0.473579	856	0.0952038	0.0209265	0.0541886	0.136219	6.16444e-06	874	-0.0452815	0.0158539	-0.0763545	-0.0142085	0.0043904
2	87271929	rs71226525	T	G	0.537079	856	0.0969373	0.020317	0.0571166	0.136758	2.15592e-06	874	-0.0462773	0.0153849	-0.0764311	-0.0161235	0.00270616
2	87321402	rs62144424	G	A	0.618132	856	0.0933337	0.0206984	0.0527657	0.133902	7.42255e-06	874	-0.0549858	0.0157094	-0.0857757	-0.0241959	0.000488705
2	87364107	rs60745048	T	C	0.477553	856	0.0835436	0.0186412	0.0470076	0.12008	8.42352e-06	874	-0.0456083	0.0141544	-0.0733505	-0.0178661	0.00131974
2	87413896	rs2125974	G	A	0.517368	856	0.0788734	0.0175274	0.0445204	0.113226	7.7442e-06	874	-0.037061	0.0133158	-0.0631595	-0.0109624	0.0054995
2	87428307	rs202133159	C	G	0.403316	856	0.0778861	0.0174841	0.0436179	0.112154	9.5282e-06	874	-0.0306707	0.0132063	-0.0565546	-0.00478683	0.0204411
2	87470341	rs571859660	A	G	0.614053	856	-0.0806279	0.0179968	-0.115901	-0.0453549	8.48291e-06	874	0.0284496	0.0135646	0.00186355	0.0550357	0.0362526
2	170578875	2:170578875_G_A	A	G	0.830053	856	0.108226	0.0243038	0.060591	0.15586	9.60028e-06	874	-0.0555744	0.0183738	-0.0915863	-0.0195625	0.00256271
2	170578879	rs369684581	A	G	0.830053	856	0.108226	0.0243038	0.060591	0.15586	9.60028e-06	874	-0.0555744	0.0183738	-0.0915863	-0.0195625	0.00256271
2	172907708	rs56235685	G	A	0.706131	856	0.101056	0.0216157	0.0586897	0.143422	3.41739e-06	874	-0.0469985	0.0164209	-0.0791829	-0.0148141	0.00430989
2	172907710	rs761097393	A	G	0.706131	856	0.101056	0.0216157	0.0586897	0.143422	3.41739e-06	874	-0.0469985	0.0164209	-0.0791829	-0.0148141	0.00430989
2	172907720	rs775797468	A	G	0.737105	856	0.101492	0.0219401	0.0584902	0.144494	4.31318e-06	874	-0.0479608	0.0166366	-0.080568	-0.0153537	0.00403863
2	172907753	rs60231166	T	C	0.743421	856	0.120749	0.0229161	0.0758341	0.165664	1.73968e-07	874	-0.0552924	0.0174739	-0.0895406	-0.0210442	0.00160897
2	172907774	rs750906767	G	A	0.764842	856	0.108855	0.0227819	0.0642035	0.153507	2.08498e-06	874	-0.0420804	0.0172743	-0.0759373	-0.00822348	0.0150509
3	67430871	rs73098354	G	A	0.978421	856	-0.26622	0.0595283	-0.382894	-0.149547	8.79795e-06	874	0.191625	0.0453413	0.102758	0.280493	2.62817e-05
4	94856317	rs2918080	G	T	0.779921	856	-0.096019	0.0214704	-0.1381	-0.0539377	8.79832e-06	874	0.0393428	0.0163659	0.00726614	0.0714194	0.0164287
4	94889283	rs2578179	A	G	0.783684	856	-0.0945207	0.0210479	-0.135774	-0.0532675	8.08084e-06	874	0.0436539	0.0160115	0.0122719	0.0750359	0.00653228
5	14584402	rs17307658	G	A	0.934211	856	0.145625	0.0326894	0.0815548	0.209695	9.52282e-06	874	-0.111464	0.0248298	-0.16013	-0.0627989	8.1187e-06
5	14637275	rs138114267	A	C	0.979658	856	0.285089	0.0627142	0.162171	0.408007	6.268e-06	874	-0.204087	0.0474803	-0.297147	-0.111027	1.91628e-05
5	32955093	rs114601412	T	C	0.950526	856	0.176244	0.0391542	0.0995031	0.252985	7.69923e-06	874	-0.147885	0.029525	-0.205753	-0.0900169	6.6399e-07
6	6326042	rs9502434	A	G	0.960158	856	0.193952	0.0427788	0.110107	0.277796	6.62653e-06	874	-0.128519	0.032599	-0.192412	-0.0646264	8.71782e-05
6	44053018	rs554214639	D	I	0.847631	856	-0.110512	0.0243304	-0.158199	-0.0628253	6.37635e-06	874	0.0645998	0.018493	0.0283542	0.100845	0.000501464
8	133340555	rs111301880	T	C	0.974369	856	0.277695	0.0612493	0.157649	0.397741	6.62567e-06	874	-0.205532	0.0454282	-0.29457	-0.116494	6.90484e-06
12	53131676	rs11170254	T	C	0.0858684	856	-0.140849	0.0316674	-0.202916	-0.0787823	9.83263e-06	874	0.112424	0.0241839	0.0650241	0.159823	3.86119e-06
13	71658551	rs144654648	T	C	0.987974	856	0.388562	0.0856712	0.220649	0.556474	6.57535e-06	874	-0.214233	0.0650523	-0.341733	-0.0867327	0.0010306
13	73966512	rs117922530	G	A	0.974553	856	-0.283201	0.0603133	-0.401413	-0.164989	3.10135e-06	874	0.140458	0.04506	0.0521416	0.228774	0.00188661
13	74042508	rs117214505	G	A	0.976421	856	-0.281108	0.0592145	-0.397166	-0.16505	2.41987e-06	874	0.143593	0.044288	0.0567899	0.230396	0.00123129
13	74083355	rs117619390	G	A	0.977789	856	-0.293024	0.0612796	-0.413129	-0.172918	2.04886e-06	874	0.152306	0.0457398	0.062658	0.241955	0.000905711
13	90513818	rs9588787	T	C	0.421316	856	-0.0864714	0.0178714	-0.121499	-0.0514441	1.55391e-06	874	0.0508317	0.013515	0.0243427	0.0773206	0.000180534
13	97548413	rs146306098	C	G	0.98279	856	0.324544	0.0723109	0.182817	0.46627	8.17635e-06	874	-0.208007	0.0551913	-0.31618	-0.0998337	0.000175142
13	97727951	rs149528824	G	C	0.989684	856	0.416578	0.0888033	0.242527	0.59063	3.16821e-06	874	-0.227639	0.0679743	-0.360866	-0.0944122	0.00084639
14	19462974	rs28701881	T	C	0.988316	856	0.478428	0.102825	0.276893	0.679962	3.79827e-06	874	-0.365515	0.0817723	-0.525786	-0.205244	8.86556e-06
15	68691171	rs199600197	I	D	0.112632	856	-0.170791	0.0350805	-0.239548	-0.102034	1.3411e-06	874	0.101578	0.0265248	0.0495905	0.153566	0.000137642
15	92578836	rs28360724	G	T	0.989895	856	0.379741	0.0843712	0.214377	0.545106	7.71463e-06	874	-0.302739	0.0641263	-0.428424	-0.177054	2.73695e-06
15	92595793	rs28660218	T	C	0.989895	856	0.38354	0.0817808	0.223252	0.543827	3.18601e-06	874	-0.304517	0.0621606	-0.426349	-0.182684	1.15045e-06
16	79960721	rs143486974	A	G	0.983526	856	0.359828	0.072821	0.217101	0.502554	9.35445e-07	874	-0.166447	0.055892	-0.275993	-0.0569002	0.00298232
18	12918276	rs9916925	G	A	0.838921	856	0.106058	0.0235719	0.059858	0.152258	7.76766e-06	874	-0.0767173	0.0176752	-0.11136	-0.0420747	1.59025e-05
18	12923043	rs16939974	C	T	0.836316	856	0.104268	0.0229035	0.0593776	0.149158	6.07796e-06	874	-0.0750415	0.0171783	-0.10871	-0.0413726	1.4034e-05
19	46551375	rs111517248	T	C	0.983737	856	0.345044	0.0711919	0.20551	0.484577	1.49318e-06	874	-0.176175	0.0526494	-0.279366	-0.0729843	0.000854588
19	46551399	rs118063832	T	C	0.9845	856	0.351729	0.0727491	0.209143	0.494314	1.58241e-06	874	-0.186374	0.0536777	-0.291581	-0.0811677	0.000542006
19	46555231	rs138225669	A	C	0.983579	856	0.341517	0.0706213	0.203102	0.479932	1.57412e-06	874	-0.17671	0.0522463	-0.27911	-0.0743087	0.000751232
19	46561772	rs4500862	T	C	0.984263	856	0.348608	0.0713452	0.208774	0.488442	1.22923e-06	874	-0.187075	0.0527204	-0.290405	-0.083745	0.000408384
19	46566495	rs1035253	A	T	0.983026	856	0.324312	0.0672961	0.192415	0.45621	1.70794e-06	874	-0.164467	0.049965	-0.262397	-0.066538	0.00103634
19	46567245	rs150873030	A	G	0.984184	856	0.339787	0.070587	0.201439	0.478135	1.75397e-06	874	-0.181592	0.052193	-0.283888	-0.0792952	0.000527964
19	46567988	rs56391220	A	G	0.983237	856	0.320713	0.0672314	0.188942	0.452484	2.1657e-06	874	-0.161233	0.0499181	-0.259071	-0.0633955	0.00128482
19	46572544	rs73046103	T	C	0.983868	856	0.340556	0.0696097	0.204124	0.476989	1.19239e-06	874	-0.178339	0.0516415	-0.279554	-0.0771232	0.00058045
19	46573485	rs16980282	G	A	0.983605	856	0.338042	0.0692258	0.202362	0.473722	1.24777e-06	874	-0.174244	0.0512963	-0.274783	-0.0737046	0.000712874
19	46574843	rs73046107	A	C	0.983684	856	0.335588	0.0684837	0.201363	0.469814	1.14675e-06	874	-0.174607	0.0507789	-0.274132	-0.0750827	0.000612696
19	46580839	rs16980290	G	A	0.983158	856	0.328818	0.0678362	0.195862	0.461775	1.48904e-06	874	-0.173427	0.0504062	-0.272221	-0.0746325	0.000608244
19	46583274	rs112426324	I	D	0.982184	856	0.352907	0.0684874	0.218674	0.48714	3.19339e-07	874	-0.191074	0.0506742	-0.290394	-0.0917548	0.000173892
19	46583601	rs73046115	T	C	0.982526	856	0.347666	0.0661157	0.218082	0.47725	1.84074e-07	874	-0.183078	0.0492353	-0.279577	-0.0865783	0.00021338
19	46583662	rs148872064	D	I	0.983105	856	0.337811	0.0689958	0.202582	0.473041	1.17052e-06	874	-0.178268	0.0510306	-0.278286	-0.0782494	0.000501198
19	46584947	rs144609169	D	I	0.983105	856	0.337811	0.0689958	0.202582	0.473041	1.17052e-06	874	-0.178268	0.0510306	-0.278286	-0.0782494	0.000501198
19	46587718	rs2058879	G	A	0.982526	856	0.350245	0.066101	0.22069	0.479801	1.48864e-07	874	-0.184884	0.0492281	-0.281369	-0.0883985	0.000184458
19	46587752	rs2058880	G	A	0.9825	856	0.350245	0.066101	0.22069	0.479801	1.48864e-07	874	-0.184105	0.049151	-0.280439	-0.0877705	0.000191813
19	46588836	rs144628642	D	I	0.981763	856	0.359122	0.068227	0.225399	0.492844	1.79122e-07	874	-0.193375	0.0505211	-0.292395	-0.0943557	0.000138713
19	46588843	rs116066252	T	C	0.9825	856	0.350245	0.066101	0.22069	0.479801	1.48864e-07	874	-0.184105	0.049151	-0.280439	-0.0877705	0.000191813
19	46593450	rs56412151	A	G	0.982447	856	0.350204	0.0661034	0.220644	0.479765	1.49512e-07	874	-0.183633	0.0491546	-0.279975	-0.087292	0.000199366
19	46593954	rs73046124	A	G	0.982447	856	0.350204	0.0661034	0.220644	0.479765	1.49512e-07	874	-0.183633	0.0491546	-0.279975	-0.087292	0.000199366
19	46595491	rs73046129	T	C	0.982447	856	0.350204	0.0661034	0.220644	0.479765	1.49512e-07	874	-0.183633	0.0491546	-0.279975	-0.087292	0.000199366
19	46604085	rs73046139	T	G	0.982474	856	0.354611	0.0660601	0.225135	0.484086	1.02856e-07	874	-0.18752	0.0492061	-0.283962	-0.0910776	0.000148266
19	46605115	rs73046142	G	A	0.982447	856	0.354611	0.0660601	0.225135	0.484086	1.02856e-07	874	-0.186733	0.0491292	-0.283024	-0.0904412	0.000154311
19	46606837	rs560907787	I	D	0.982158	856	0.349286	0.0685074	0.215014	0.483558	4.2247e-07	874	-0.185723	0.0506927	-0.285079	-0.0863673	0.000263715
19	46606873	rs57937371	D	I	0.982105	856	0.352455	0.0682559	0.218676	0.486234	3.0189e-07	874	-0.187346	0.0505285	-0.28638	-0.0883117	0.000222452
19	46614385	rs73046154	A	G	0.982421	856	0.354742	0.0660592	0.225268	0.484216	1.01728e-07	874	-0.186328	0.0491312	-0.282623	-0.0900327	0.000159529
19	46614955	rs73046155	C	T	0.982395	856	0.354155	0.066066	0.224668	0.483642	1.07004e-07	874	-0.185824	0.0491351	-0.282127	-0.0895214	0.000166331
19	46615656	rs73046156	G	A	0.982447	856	0.354611	0.0660601	0.225135	0.484086	1.02856e-07	874	-0.186733	0.0491292	-0.283024	-0.0904412	0.000154311
19	46618665	rs55759861	A	G	0.98	856	0.352665	0.0665784	0.222173	0.483156	1.50179e-07	874	-0.183163	0.0494843	-0.28015	-0.0861752	0.000227955
19	46620210	rs150992377	D	I	0.983289	856	0.395028	0.0722796	0.253363	0.536693	6.08116e-08	874	-0.204261	0.0533418	-0.308809	-0.0997127	0.000137792
19	46620958	rs113395078	T	C	0.9825	856	0.354686	0.0670479	0.223274	0.486097	1.55808e-07	874	-0.187596	0.0498931	-0.285385	-0.0898071	0.000181371
19	46621364	rs73048021	G	A	0.983079	856	0.366182	0.0678278	0.233242	0.499122	8.72131e-08	874	-0.191017	0.0503739	-0.289748	-0.0922858	0.000159832
19	46622212	rs73048022	A	G	0.987263	856	0.417167	0.080316	0.259751	0.574583	2.5787e-07	874	-0.238298	0.0601344	-0.356159	-0.120436	8.01993e-05
19	46622653	19:46622653_D_I	I	D	0.983658	856	0.393721	0.0728161	0.251004	0.536438	8.33721e-08	874	-0.203905	0.0537112	-0.309177	-0.0986329	0.000157108
19	46632525	19:46632525_A_T	T	A	0.983079	856	0.368716	0.067673	0.23608	0.501353	6.66205e-08	874	-0.194653	0.0502594	-0.29316	-0.0961466	0.000115622
19	46633622	rs73048030	A	G	0.981842	856	0.377399	0.0655589	0.248906	0.505892	1.19936e-08	874	-0.197222	0.0488564	-0.292979	-0.101466	5.89941e-05
19	46635857	rs73048031	C	T	0.982921	856	0.372411	0.0671011	0.240895	0.503926	3.82198e-08	874	-0.196606	0.0498768	-0.294363	-0.0988494	8.73915e-05
19	46637535	rs56211460	C	T	0.98	856	0.361009	0.0672461	0.22921	0.492809	1.02592e-07	874	-0.190086	0.0499568	-0.288	-0.0921726	0.00015178
19	46638724	rs73048039	T	C	0.982947	856	0.353511	0.0666054	0.222967	0.484055	1.42001e-07	874	-0.186613	0.0495004	-0.283632	-0.0895942	0.000174382
19	46640903	rs73048040	T	A	0.983158	856	0.361414	0.0672401	0.229626	0.493202	9.908e-08	874	-0.190305	0.0499542	-0.288213	-0.0923967	0.000149041
19	46642641	rs16980321	G	A	0.982789	856	0.348684	0.0662253	0.218885	0.478484	1.77713e-07	874	-0.184367	0.0492275	-0.280851	-0.0878828	0.000192185
19	46645309	rs16980322	C	T	0.982789	856	0.348684	0.0662253	0.218885	0.478484	1.77713e-07	874	-0.184367	0.0492275	-0.280851	-0.0878828	0.000192185
19	46649160	rs73048047	A	G	0.982789	856	0.348684	0.0662253	0.218885	0.478484	1.77713e-07	874	-0.184367	0.0492275	-0.280851	-0.0878828	0.000192185
19	46650623	rs535172557	D	I	0.982684	856	0.351453	0.066961	0.220212	0.482695	1.93837e-07	874	-0.187115	0.0496474	-0.284422	-0.0898076	0.000175113
19	46650625	rs201965629	D	I	0.982684	856	0.351453	0.066961	0.220212	0.482695	1.93837e-07	874	-0.187115	0.0496474	-0.284422	-0.0898076	0.000175113
19	46652136	rs2302789	G	A	0.982526	856	0.342514	0.0655137	0.21411	0.470919	2.15843e-07	874	-0.182294	0.0487201	-0.277784	-0.0868044	0.000194872
19	46653905	rs73048052	A	C	0.9825	856	0.342132	0.0655194	0.213716	0.470547	2.23078e-07	874	-0.182087	0.0487228	-0.277582	-0.086592	0.000198299
19	46654914	rs117175277	A	C	0.982526	856	0.341632	0.0655215	0.213212	0.470052	2.32351e-07	874	-0.181571	0.0487242	-0.277069	-0.0860736	0.000206759
19	46656792	rs73048058	G	T	0.982526	856	0.341632	0.0655215	0.213212	0.470052	2.32351e-07	874	-0.181571	0.0487242	-0.277069	-0.0860736	0.000206759
19	46657986	rs7507220	A	G	0.98	856	0.33861	0.0653773	0.210473	0.466747	2.78429e-07	874	-0.179459	0.0486199	-0.274753	-0.0841661	0.000237296
19	46658253	rs115403922	G	A	0.983158	856	0.348309	0.0671984	0.216603	0.480016	2.72737e-07	874	-0.188971	0.0498725	-0.28672	-0.091223	0.000161675
19	46658255	rs114070656	T	C	0.979763	856	0.301233	0.0636038	0.176572	0.425894	2.55385e-06	874	-0.154783	0.0472578	-0.247407	-0.0621599	0.00109746
19	46658571	rs55874754	A	G	0.982421	856	0.338461	0.0654919	0.210099	0.466823	2.95306e-07	874	-0.179537	0.0486992	-0.274986	-0.0840887	0.000241376
19	46659112	rs73048059	A	G	0.9825	856	0.34197	0.0655178	0.213557	0.470382	2.25822e-07	874	-0.181313	0.0487248	-0.276812	-0.0858144	0.000211112
19	46661960	rs73048062	G	A	0.982684	856	0.356864	0.0671803	0.225193	0.488535	1.38654e-07	874	-0.188663	0.0498973	-0.286459	-0.0908656	0.000166919
19	46663890	rs114285863	G	A	0.982816	856	0.360624	0.0672049	0.228905	0.492343	1.03944e-07	874	-0.191024	0.0499207	-0.288867	-0.0931814	0.0001393
19	46664561	rs73048066	G	A	0.981579	856	0.312615	0.0641844	0.186816	0.438414	1.32774e-06	874	-0.168198	0.0477284	-0.261743	-0.0746517	0.000447274
19	46669896	rs137940909	C	T	0.982105	856	0.336379	0.0654738	0.208052	0.464705	3.4555e-07	874	-0.180773	0.048674	-0.276173	-0.0853741	0.000217121
19	46671326	rs73048072	A	G	0.982053	856	0.33778	0.0660945	0.208237	0.467323	3.9715e-07	874	-0.182344	0.0490982	-0.278575	-0.0861136	0.0002172
19	46671335	rs73050031	A	G	0.982053	856	0.33778	0.0660945	0.208237	0.467323	3.9715e-07	874	-0.182344	0.0490982	-0.278575	-0.0861136	0.0002172
19	46671987	rs73050033	G	A	0.982053	856	0.33778	0.0660945	0.208237	0.467323	3.9715e-07	874	-0.182344	0.0490982	-0.278575	-0.0861136	0.0002172
19	46672822	rs16980332	A	G	0.982132	856	0.336251	0.0660981	0.206701	0.465801	4.47783e-07	874	-0.180945	0.0491004	-0.27718	-0.0847104	0.000242731
19	46673125	rs73050034	T	A	0.981816	856	0.353647	0.0666347	0.223045	0.484248	1.42222e-07	874	-0.188396	0.0495082	-0.28543	-0.0913618	0.000151576
19	46674494	rs118036592	T	C	0.982158	856	0.336529	0.0660951	0.206985	0.466073	4.37725e-07	874	-0.181205	0.0490985	-0.277436	-0.084974	0.00023768
19	46675612	rs73050037	G	A	0.982368	856	0.345705	0.0669367	0.214512	0.476899	3.00436e-07	874	-0.184937	0.0496975	-0.282343	-0.0875322	0.000211033
19	46678409	rs8111030	C	T	0.978868	856	0.301627	0.0598181	0.184386	0.418869	5.62423e-07	874	-0.16188	0.0446817	-0.249455	-0.0743057	0.00030822
19	46679740	rs73050043	G	A	0.982105	856	0.33501	0.065992	0.205668	0.464352	4.72756e-07	874	-0.180351	0.0490246	-0.276438	-0.0842646	0.00024883
19	46680358	rs536250860	I	D	0.978658	856	0.327045	0.0643886	0.200846	0.453245	4.66241e-07	874	-0.166344	0.0479519	-0.260328	-0.0723603	0.000548234
19	46681829	rs8104176	G	A	0.978868	856	0.300289	0.0597409	0.183199	0.417379	6.09566e-07	874	-0.161005	0.0446256	-0.248469	-0.0735401	0.000326393
Where: Beta, effect of Alt allele; Freq, frequency of Alt allele
