# Supplementary material for: Genome-wide association study of adipocyte lipolysis in the GENetics of adipocyte lipolysis (GENiAL) cohort
Source: Mol Metab. 2020 Jan 25;34:85–96. doi: 10.1016/j.molmet.2020.01.009 (PMC7021539; doi:10.1016/j.molmet.2020.01.009)
Supplement: Multimedia component 2 [file mmc2.xlsx]

## Sheet: Sheet1
Supplementary Table 2: All SNPs with suggestive evidence of association with stimulated lipolysis
							Stimulated lipolysis					Spontaneous lipolysis
Chr	Pos	SNP	Ref	Alt	Freq	N	Beta	Se	L95	U95	P	N	Beta	Se	L95	U95	P
1	16291470	rs3979178	A	G	0.728026	874	-0.0648562	0.0143957	-0.0930713	-0.0366411	7.53976e-06	856	0.0654526	0.0192949	0.0276352	0.10327	0.000725432
1	72846382	rs12122822	G	T	0.835579	874	-0.0786628	0.0173064	-0.112583	-0.0447428	6.26647e-06	856	0.0849609	0.023079	0.0397268	0.130195	0.000246739
1	72849531	rs72945117	G	T	0.826921	874	-0.0770518	0.0168643	-0.110105	-0.0439984	5.61431e-06	856	0.0814705	0.0224961	0.0373789	0.125562	0.000310273
1	72857628	rs112424847	G	A	0.826053	874	-0.0748816	0.0167959	-0.107801	-0.0419623	9.34674e-06	856	0.0819454	0.0223845	0.0380726	0.125818	0.000266998
1	72859347	rs12128877	G	A	0.826053	874	-0.0748835	0.0167992	-0.107809	-0.0419577	9.37926e-06	856	0.0819446	0.0223889	0.0380631	0.125826	0.00026778
1	72861847	rs12123766	A	G	0.826026	874	-0.0748508	0.0167916	-0.107762	-0.0419397	9.37731e-06	856	0.0820338	0.0223781	0.0381734	0.125894	0.000261926
1	72875061	rs12139940	G	A	0.825553	874	-0.0752987	0.0167476	-0.108123	-0.0424741	7.86351e-06	856	0.0827424	0.0223168	0.0390023	0.126482	0.000222824
1	72893883	rs12140682	A	G	0.834237	874	-0.075799	0.0170447	-0.109206	-0.042392	9.83861e-06	856	0.084816	0.0226928	0.0403389	0.129293	0.000198277
1	72893885	rs12125828	T	C	0.834237	874	-0.075799	0.0170447	-0.109206	-0.042392	9.83861e-06	856	0.084816	0.0226928	0.0403389	0.129293	0.000198277
1	72895762	rs12405127	T	C	0.834053	874	-0.0762703	0.0170095	-0.109608	-0.0429324	8.31238e-06	856	0.0854066	0.0226477	0.0410179	0.129795	0.00017383
1	72896381	rs72945146	C	G	0.834053	874	-0.0762703	0.0170095	-0.109608	-0.0429324	8.31238e-06	856	0.0854066	0.0226477	0.0410179	0.129795	0.00017383
1	72897687	rs12143162	C	T	0.803816	874	-0.0754423	0.0161625	-0.10712	-0.0437644	3.52831e-06	856	0.0780473	0.0215393	0.035831	0.120264	0.000307985
1	72899477	rs12404629	T	C	0.834158	874	-0.0765974	0.0170163	-0.109949	-0.0432461	7.67344e-06	856	0.0855204	0.0226538	0.0411196	0.129921	0.000171107
1	72905881	rs7524249	C	A	0.8	874	-0.0756195	0.0161723	-0.107317	-0.0439224	3.39461e-06	856	0.0777147	0.0215505	0.0354766	0.119953	0.000328927
1	72906742	rs12133881	T	C	0.833947	874	-0.0763326	0.0170066	-0.109665	-0.0430003	8.14559e-06	856	0.0847241	0.0226389	0.0403528	0.129096	0.000194552
1	72912656	rs12119736	A	G	0.833947	874	-0.0763326	0.0170066	-0.109665	-0.0430003	8.14559e-06	856	0.0847241	0.0226389	0.0403528	0.129096	0.000194552
1	72913603	rs7547113	G	A	0.83	874	-0.075282	0.0166306	-0.107877	-0.0426867	6.82875e-06	856	0.0813452	0.0221588	0.0379147	0.124776	0.000256726
1	72916914	rs12408774	T	C	0.834	874	-0.076226	0.0169954	-0.109536	-0.0429157	8.27032e-06	856	0.0850704	0.022632	0.0407126	0.129428	0.0001824
1	72917017	rs12404691	T	A	0.833974	874	-0.0762191	0.016993	-0.109525	-0.0429135	8.26188e-06	856	0.085051	0.0226287	0.0406996	0.129402	0.000182627
1	72934011	rs7534853	G	A	0.83	874	-0.075232	0.0165484	-0.107666	-0.0427976	6.24096e-06	856	0.0818757	0.0221373	0.0384873	0.125264	0.000230826
1	72936801	rs1822980	A	G	0.83	874	-0.0752929	0.0165128	-0.107657	-0.0429284	5.86197e-06	856	0.0806478	0.0220801	0.0373716	0.123924	0.000275639
2	63570266	rs146201124	A	G	0.982237	874	-0.219794	0.0478597	-0.313597	-0.12599	5.03056e-06	856	0.245274	0.0631401	0.121522	0.369027	0.000110487
2	63587155	rs148533396	T	C	0.981868	874	-0.217693	0.046955	-0.309723	-0.125662	4.09611e-06	856	0.24504	0.0618977	0.123723	0.366358	8.16509e-05
2	87414589	rs540268296	D	I	0.977711	874	-0.280237	0.0624382	-0.402614	-0.157861	8.15256e-06	856	0.286908	0.083104	0.124027	0.449789	0.00058316
2	137306522	rs116525497	G	A	0.978763	874	-0.20473	0.0457963	-0.294489	-0.114971	8.84378e-06	856	0.248737	0.0603029	0.130545	0.366928	4.07672e-05
2	218934359	rs55703230	T	C	0.989316	874	-0.346909	0.0760554	-0.495975	-0.197843	5.81853e-06	856	0.439581	0.100287	0.243022	0.636141	1.31629e-05
2	224917905	rs144959534	C	G	0.989895	874	0.366824	0.0822707	0.205577	0.528072	9.32909e-06	856	-0.352141	0.108791	-0.565367	-0.138916	0.00125543
2	236618480	rs560405754	A	C	0.989579	874	0.31369	0.0697021	0.177076	0.450304	7.70815e-06	856	-0.281827	0.0938825	-0.465833	-0.0978209	0.00276165
3	2428151	rs1032784	A	G	0.747579	874	0.0696533	0.0152312	0.0398006	0.0995059	5.50755e-06	856	-0.078035	0.0202744	-0.117772	-0.0382979	0.000127548
3	2432391	rs66880163	A	G	0.733684	874	0.0656722	0.0145314	0.0371911	0.0941533	7.06631e-06	856	-0.0752417	0.0193774	-0.113221	-0.0372627	0.000111224
3	28133397	rs1506686	A	C	0.987658	874	-0.313678	0.0659693	-0.442975	-0.184381	2.32495e-06	856	0.320705	0.0873097	0.149581	0.491829	0.000254585
3	116686382	rs590225	T	C	0.82	874	-0.0782644	0.0174437	-0.112454	-0.0440753	8.21091e-06	856	0.0784711	0.0232201	0.0329604	0.123982	0.000759524
4	177130984	rs73007116	G	T	0.913842	874	-0.1181	0.0245377	-0.166193	-0.0700073	1.75408e-06	856	0.105444	0.0332828	0.0402107	0.170677	0.00158933
5	14584402	rs17307658	G	A	0.934211	874	-0.111464	0.0248298	-0.16013	-0.0627989	8.1187e-06	856	0.145625	0.0326894	0.0815548	0.209695	9.52282e-06
5	14799937	rs114867704	T	C	0.970658	874	-0.221777	0.0443463	-0.308694	-0.13486	6.90532e-07	856	0.245762	0.0600627	0.128041	0.363482	4.69024e-05
5	32955093	rs114601412	T	C	0.950526	874	-0.147885	0.029525	-0.205753	-0.0900169	6.6399e-07	856	0.176244	0.0391542	0.0995031	0.252985	7.69923e-06
5	66547938	5:66547938_G_A	A	G	0.960237	874	-0.190071	0.0366929	-0.261988	-0.118154	2.76126e-07	856	0.156815	0.0491331	0.0605162	0.253114	0.0014668
5	88866702	rs74574939	G	T	0.987368	874	-0.266732	0.0572968	-0.379032	-0.154432	3.74307e-06	856	0.249973	0.0757667	0.101473	0.398473	0.00100992
5	134881956	rs72787161	T	G	0.983474	874	-0.287515	0.0549481	-0.395212	-0.179819	2.09978e-07	856	0.328393	0.0740552	0.183247	0.473538	1.04468e-05
6	105831370	rs117269303	T	C	0.985263	874	-0.262772	0.0564353	-0.373383	-0.15216	3.72725e-06	856	0.270212	0.0761947	0.120874	0.419551	0.000412055
6	123139459	rs35141697	D	I	0.750527	874	0.0701073	0.0152532	0.0402116	0.100003	4.94228e-06	856	-0.0674639	0.0202828	-0.107217	-0.0277104	0.000918392
7	41024130	rs200674393	I	D	0.982579	874	0.305456	0.0585592	0.190683	0.42023	2.28677e-07	856	-0.328683	0.0774599	-0.480502	-0.176865	2.44594e-05
8	3902830	rs79055631	T	G	0.946526	874	-0.147629	0.0312332	-0.208845	-0.0864127	2.66341e-06	856	0.138215	0.041668	0.0565477	0.219883	0.000948427
8	10355711	rs6990764	A	C	0.890579	874	-0.0891587	0.0199814	-0.128321	-0.049996	9.1878e-06	856	0.0591297	0.0268659	0.00647344	0.111786	0.028011
8	10375973	rs111818085	I	D	0.887842	874	-0.0937248	0.0198654	-0.13266	-0.0547893	2.77645e-06	856	0.0643202	0.0267297	0.0119309	0.11671	0.0163275
8	10378934	rs79811073	C	T	0.896053	874	-0.0924346	0.0206737	-0.132954	-0.0519149	8.81697e-06	856	0.065276	0.0275361	0.0113064	0.119246	0.0179839
8	10380946	rs7815324	G	A	0.888921	874	-0.0885347	0.0199126	-0.127563	-0.0495067	9.87923e-06	856	0.0569454	0.0267631	0.00449063	0.1094	0.0336456
8	10381069	rs7835829	G	C	0.889132	874	-0.0892451	0.0199112	-0.12827	-0.0502199	8.38268e-06	856	0.0574664	0.0267646	0.00500873	0.109924	0.0320683
8	10381785	rs55823007	A	G	0.892079	874	-0.0904702	0.0200416	-0.129751	-0.0511893	7.23786e-06	856	0.0553545	0.0269229	0.00258655	0.108122	0.040085
8	13093060	rs79975421	T	C	0.873868	874	-0.0934552	0.020103	-0.132856	-0.0540542	3.85879e-06	856	0.0925888	0.0268805	0.039904	0.145274	0.000600307
8	13095207	rs7007799	G	A	0.873763	874	-0.0937899	0.0200723	-0.133131	-0.0544488	3.44775e-06	856	0.0936497	0.0268434	0.0410376	0.146262	0.000510324
8	13095945	rs77650299	A	T	0.873974	874	-0.093282	0.0200796	-0.132637	-0.0539267	3.91812e-06	856	0.0919365	0.0268646	0.0392829	0.14459	0.000650884
8	13095978	rs117730484	T	C	0.874	874	-0.093321	0.0200836	-0.132684	-0.0539579	3.89925e-06	856	0.0920128	0.0268699	0.0393487	0.144677	0.000645812
8	133340555	rs111301880	T	C	0.974369	874	-0.205532	0.0454282	-0.29457	-0.116494	6.90484e-06	856	0.277695	0.0612493	0.157649	0.397741	6.62567e-06
9	26337144	rs10967318	A	G	0.989026	874	-0.320729	0.0711705	-0.460221	-0.181238	7.49649e-06	856	0.310592	0.101402	0.111848	0.509336	0.00226076
10	109393682	rs2125070	C	A	0.203737	874	-0.0737355	0.0161044	-0.1053	-0.0421714	5.3672e-06	856	0.0886306	0.0214548	0.04658	0.130681	3.96948e-05
10	109396460	rs10884490	G	A	0.203605	874	-0.0746783	0.0161285	-0.10629	-0.043067	4.2136e-06	856	0.0895768	0.0214895	0.0474582	0.131696	3.38285e-05
10	109396798	rs10748951	G	A	0.203526	874	-0.0746729	0.016132	-0.106291	-0.0430548	4.23979e-06	856	0.08953	0.0214943	0.0474021	0.131658	3.42819e-05
10	109396934	rs10748952	G	T	0.203526	874	-0.0745836	0.016127	-0.106192	-0.0429752	4.32286e-06	856	0.0895222	0.021487	0.0474085	0.131636	3.41276e-05
10	109396957	10:109396957_C_T	T	C	0.203579	874	-0.074702	0.0161273	-0.106311	-0.043093	4.17769e-06	856	0.0896028	0.0214879	0.0474873	0.131718	3.36075e-05
10	109397169	rs10787033	A	G	0.204	874	-0.0749354	0.0161199	-0.10653	-0.0433409	3.86265e-06	856	0.0900049	0.0214778	0.0479091	0.132101	3.07434e-05
10	109397182	rs10884491	T	G	0.204026	874	-0.0749853	0.016121	-0.106582	-0.0433888	3.81187e-06	856	0.0900951	0.0214792	0.0479967	0.132193	3.02249e-05
10	109397365	rs2168737	C	T	0.204	874	-0.0749354	0.0161199	-0.10653	-0.0433409	3.86265e-06	856	0.0900049	0.0214778	0.0479091	0.132101	3.07434e-05
10	109397459	rs2125071	C	T	0.204026	874	-0.0749937	0.0161179	-0.106584	-0.0434032	3.78663e-06	856	0.0900301	0.0214754	0.0479392	0.132121	3.05247e-05
10	109397536	rs2125072	G	A	0.204	874	-0.0749354	0.0161199	-0.10653	-0.0433409	3.86265e-06	856	0.0900049	0.0214778	0.0479091	0.132101	3.07434e-05
10	109397645	rs2125073	G	A	0.204421	874	-0.0753193	0.0161235	-0.106921	-0.0437177	3.4676e-06	856	0.0902553	0.0214847	0.048146	0.132365	2.94033e-05
10	109397974	rs10884492	G	A	0.203895	874	-0.0759222	0.0161364	-0.107549	-0.0442955	2.9539e-06	856	0.0908249	0.0215017	0.0486824	0.132967	2.65915e-05
10	109398229	rs7071033	T	G	0.203526	874	-0.075861	0.0161442	-0.107503	-0.0442189	3.04104e-06	856	0.0905121	0.0215117	0.0483499	0.132674	2.85672e-05
10	109398397	rs2168738	G	A	0.203447	874	-0.0757983	0.0161438	-0.10744	-0.0441569	3.09629e-06	856	0.0904625	0.0215109	0.0483018	0.132623	2.8835e-05
10	109398465	rs2125074	C	T	0.203342	874	-0.0758281	0.016146	-0.107474	-0.0441826	3.07811e-06	856	0.09046	0.0215156	0.0482902	0.13263	2.89636e-05
10	109398617	rs2125075	T	G	0.208237	874	-0.0717148	0.0160573	-0.103186	-0.0402431	9.01802e-06	856	0.0877283	0.0213703	0.0458433	0.129613	4.43153e-05
10	109398638	rs2418961	A	G	0.208184	874	-0.0716252	0.0160537	-0.10309	-0.0401605	9.2087e-06	856	0.0876545	0.0213651	0.0457796	0.129529	4.47808e-05
10	109398697	rs2125076	C	T	0.203079	874	-0.0757998	0.016161	-0.107475	-0.0441247	3.16948e-06	856	0.0913242	0.0215313	0.0491236	0.133525	2.46528e-05
10	109399672	rs1902735	A	G	0.26	874	-0.0661764	0.0146074	-0.0948064	-0.0375464	6.71599e-06	856	0.0800716	0.0194339	0.0419819	0.118161	4.15697e-05
10	109405754	rs1902737	G	A	0.26	874	-0.0667726	0.014248	-0.0946982	-0.0388471	3.22762e-06	856	0.0818992	0.0189907	0.0446781	0.11912	1.80338e-05
10	109405963	rs1902738	T	C	0.28	874	-0.0683764	0.0142075	-0.0962227	-0.0405302	1.75687e-06	856	0.0833221	0.01894	0.0462003	0.120444	1.22471e-05
10	109406532	rs11193576	C	T	0.2755	874	-0.0670938	0.0142445	-0.0950126	-0.0391751	2.88263e-06	856	0.0821032	0.0189875	0.0448884	0.119318	1.71397e-05
10	109416568	rs10884493	C	T	0.275895	874	-0.0675279	0.014238	-0.0954339	-0.0396219	2.4648e-06	856	0.0803173	0.0189888	0.0430999	0.117535	2.59479e-05
10	109418089	rs10884497	T	A	0.276974	874	-0.0656732	0.0141862	-0.0934776	-0.0378687	4.23003e-06	856	0.0786481	0.0189142	0.0415769	0.115719	3.53513e-05
10	109418980	rs1902740	T	C	0.28	874	-0.0692813	0.0141741	-0.0970619	-0.0415006	1.21464e-06	856	0.0823474	0.0189053	0.0452936	0.119401	1.48839e-05
10	109423666	rs10400137	A	G	0.279132	874	-0.0663819	0.0141621	-0.0941391	-0.0386247	3.21494e-06	856	0.0791578	0.0188837	0.0421464	0.116169	3.05774e-05
10	109424604	rs2168740	A	C	0.279342	874	-0.0658862	0.0141239	-0.0935686	-0.0382038	3.57662e-06	856	0.0781827	0.0188327	0.0412714	0.115094	3.63813e-05
10	109427906	rs12784614	T	C	0.2795	874	-0.0646	0.0141266	-0.0922877	-0.0369123	5.51111e-06	856	0.0769794	0.0188315	0.0400704	0.113888	4.76923e-05
10	109428376	rs11193593	C	T	0.29	874	-0.0631108	0.0140208	-0.0905911	-0.0356304	7.68095e-06	856	0.0765647	0.0186811	0.0399503	0.113179	4.55818e-05
10	109428706	rs59864307	I	D	0.280526	874	-0.0677741	0.0141503	-0.0955081	-0.04004	1.96577e-06	856	0.0774702	0.0188832	0.0404597	0.114481	4.47997e-05
10	109429503	rs10748955	A	C	0.284737	874	-0.062197	0.0138003	-0.0892451	-0.035149	7.48126e-06	856	0.0755296	0.0183795	0.0395063	0.111553	4.35172e-05
10	109431354	rs7894673	C	T	0.284026	874	-0.0633662	0.0139409	-0.0906899	-0.0360425	6.26509e-06	856	0.0756286	0.0185782	0.039216	0.112041	5.12327e-05
10	109431532	rs10787034	A	G	0.283947	874	-0.0632579	0.0139287	-0.0905576	-0.0359583	6.37554e-06	856	0.0754776	0.0185613	0.0390981	0.111857	5.21987e-05
10	109447386	rs199929194	D	I	0.714895	874	0.0659332	0.0146192	0.0372801	0.0945864	7.37494e-06	856	-0.0804912	0.0194483	-0.118609	-0.0423733	3.84138e-05
10	109451508	rs79345490	D	I	0.719842	874	0.0654091	0.0145501	0.0368915	0.0939267	7.88674e-06	856	-0.0785518	0.0193774	-0.116531	-0.0405727	5.50394e-05
10	123504605	rs144980706	D	I	0.872553	874	-0.087813	0.0192734	-0.125588	-0.0500378	5.95777e-06	856	0.0553346	0.0259846	0.00440562	0.106264	0.0334998
10	123512024	rs10466159	A	G	0.150368	874	0.0806639	0.0177958	0.0457849	0.115543	6.64084e-06	856	-0.0469545	0.0240601	-0.0941115	0.000202521	0.0513213
10	123513232	rs1693674	T	C	0.150158	874	0.080813	0.0177924	0.0459406	0.115685	6.36265e-06	856	-0.0469958	0.0240566	-0.0941457	0.000154221	0.0510829
10	123514232	rs1693675	G	A	0.153684	874	0.0780423	0.0174492	0.0438425	0.112242	8.75978e-06	856	-0.0449315	0.0235723	-0.0911322	0.00126929	0.0569732
10	123515213	rs1693676	T	A	0.150526	874	0.0791879	0.0176858	0.0445243	0.113851	8.56426e-06	856	-0.0462097	0.0239028	-0.0930584	0.000638895	0.0535402
10	123515622	rs2936877	A	G	0.150447	874	0.0793368	0.0177043	0.0446369	0.114037	8.41935e-06	856	-0.0463131	0.0239292	-0.0932134	0.000587221	0.0532708
10	123515999	rs2936876	G	T	0.150447	874	0.0793368	0.0177043	0.0446369	0.114037	8.41935e-06	856	-0.0463131	0.0239292	-0.0932134	0.000587221	0.0532708
10	123516427	rs2420961	T	C	0.150579	874	0.0792097	0.0176798	0.0445579	0.113862	8.45703e-06	856	-0.0463783	0.0238962	-0.093214	0.000457379	0.0526111
10	123518110	rs11200134	A	G	0.148868	874	0.0806734	0.0178721	0.0456448	0.115702	7.24373e-06	856	-0.0484689	0.0241655	-0.0958323	-0.00110543	0.045205
10	123518993	rs10788200	G	C	0.148684	874	0.0801364	0.0178734	0.0451052	0.115168	8.32924e-06	856	-0.0481116	0.0241644	-0.0954729	-0.000750187	0.0468008
10	123518998	rs10749426	G	C	0.14879	874	0.0802178	0.0178683	0.0451966	0.115239	8.10931e-06	856	-0.0483525	0.0241573	-0.0957	-0.00100502	0.0456499
10	123519320	rs7905056	G	C	0.149421	874	0.0811545	0.0178356	0.0461975	0.116112	6.12667e-06	856	-0.0490329	0.0241154	-0.0962982	-0.00176751	0.0423378
10	123520680	rs2088409	A	G	0.148763	874	0.0803304	0.0178714	0.045303	0.115358	7.90663e-06	856	-0.0484948	0.0241621	-0.0958516	-0.00113795	0.0450606
10	123521484	rs2901297	C	T	0.148763	874	0.0803304	0.0178714	0.045303	0.115358	7.90663e-06	856	-0.0484948	0.0241621	-0.0958516	-0.00113795	0.0450606
10	123521595	rs7893923	G	A	0.149368	874	0.0813477	0.0178408	0.0463803	0.116315	5.86263e-06	856	-0.0490865	0.0241259	-0.0963724	-0.00180065	0.0422022
10	123521728	rs10886975	T	C	0.148763	874	0.0803304	0.0178714	0.045303	0.115358	7.90663e-06	856	-0.0484948	0.0241621	-0.0958516	-0.00113795	0.0450606
10	123523102	rs10788201	A	G	0.151763	874	0.0812586	0.017723	0.0465221	0.115995	5.21101e-06	856	-0.0480251	0.0239642	-0.0949942	-0.00105608	0.0453845
10	123523426	rs11200136	A	G	0.151763	874	0.0812586	0.017723	0.0465221	0.115995	5.21101e-06	856	-0.0480251	0.0239642	-0.0949942	-0.00105608	0.0453845
10	123523525	rs11200137	G	A	0.15	874	0.0812586	0.017723	0.0465221	0.115995	5.21101e-06	856	-0.0480251	0.0239642	-0.0949942	-0.00105608	0.0453845
10	123523540	rs10788202	G	A	0.152395	874	0.0821955	0.0176952	0.0475135	0.116878	3.92799e-06	856	-0.0486113	0.0239296	-0.0955124	-0.0017102	0.0425229
10	123523668	rs10788203	T	C	0.151763	874	0.0812586	0.017723	0.0465221	0.115995	5.21101e-06	856	-0.0480251	0.0239642	-0.0949942	-0.00105608	0.0453845
10	123523760	rs10788204	G	T	0.151658	874	0.0811783	0.017728	0.0464322	0.115925	5.35424e-06	856	-0.0477874	0.0239711	-0.0947698	-0.000804998	0.046522
10	123523810	rs10886976	T	C	0.151763	874	0.0812586	0.017723	0.0465221	0.115995	5.21101e-06	856	-0.0480251	0.0239642	-0.0949942	-0.00105608	0.0453845
10	123524708	rs2132910	G	A	0.131842	874	0.0875116	0.0187081	0.0508444	0.124179	3.36456e-06	856	-0.0584579	0.0253555	-0.108154	-0.00876206	0.0213776
10	123525642	rs10886977	T	G	0.160447	874	0.0773457	0.0169388	0.0441464	0.110545	5.68648e-06	856	-0.0464585	0.0231052	-0.0917439	-0.00117303	0.0446701
10	123526125	rs4751851	T	C	0.160447	874	0.0773457	0.0169388	0.0441464	0.110545	5.68648e-06	856	-0.0464585	0.0231052	-0.0917439	-0.00117303	0.0446701
10	123526397	10:123526397_G_T	T	G	0.160447	874	0.0773457	0.0169388	0.0441464	0.110545	5.68648e-06	856	-0.0464585	0.0231052	-0.0917439	-0.00117303	0.0446701
10	123528876	rs10886978	G	A	0.155447	874	0.0772982	0.0173212	0.0433493	0.111247	9.16522e-06	856	-0.0480964	0.0236472	-0.094444	-0.00174885	0.0422708
10	123529168	rs4751854	T	C	0.155395	874	0.0773811	0.0173231	0.0434286	0.111334	8.9867e-06	856	-0.0481045	0.0236542	-0.0944659	-0.00174317	0.0422973
10	123530874	rs1909006	A	G	0.16	874	0.0791922	0.0169266	0.0460167	0.112368	3.35115e-06	856	-0.0483283	0.0230957	-0.093595	-0.00306151	0.036689
10	123531182	rs7903147	C	A	0.155447	874	0.077783	0.0173249	0.0438268	0.111739	8.09936e-06	856	-0.0485194	0.0236548	-0.094882	-0.00215682	0.0405602
10	123531822	rs10510104	T	C	0.160789	874	0.0808351	0.0171159	0.0472886	0.114382	2.71307e-06	856	-0.0479441	0.0233025	-0.0936161	-0.00227207	0.0399469
10	123533143	rs57993740	D	I	0.874237	874	-0.0846407	0.0188381	-0.121563	-0.0477187	7.97383e-06	856	0.0521562	0.0256577	0.00186791	0.102444	0.0423877
10	123534638	rs7071497	C	A	0.160842	874	0.0811008	0.0171816	0.0474255	0.114776	2.74703e-06	856	-0.0481461	0.0233463	-0.0939039	-0.00238817	0.0394877
11	94438561	rs148579937	A	G	0.985789	874	0.2524	0.0552635	0.144086	0.360715	5.6594e-06	856	-0.168333	0.0766131	-0.318491	-0.0181738	0.0282778
11	94458034	rs117762377	A	G	0.985947	874	0.261683	0.0567357	0.150483	0.372883	4.58339e-06	856	-0.173509	0.0786877	-0.327734	-0.019284	0.0277197
12	14094162	rs148192549	C	T	0.98879	874	-0.30425	0.0637143	-0.429128	-0.179372	2.10754e-06	856	0.238287	0.0868169	0.0681286	0.408445	0.00618477
12	14105580	rs76798982	T	C	0.988342	874	-0.293488	0.0627405	-0.416458	-0.170519	3.36324e-06	856	0.24403	0.0853382	0.0767703	0.41129	0.00434646
12	53131676	rs11170254	T	C	0.0858684	874	0.112424	0.0241839	0.0650241	0.159823	3.86119e-06	856	-0.140849	0.0316674	-0.202916	-0.0787823	9.83263e-06
12	53132118	rs10747647	A	T	0.0857105	874	0.112252	0.0241821	0.064856	0.159648	3.9863e-06	856	-0.140615	0.0316649	-0.202677	-0.0785533	1.01523e-05
12	53132371	rs1473862	T	A	0.0866578	874	0.108867	0.0238593	0.0621034	0.15563	5.77531e-06	856	-0.13186	0.0312419	-0.193093	-0.0706272	2.69947e-05
12	53151376	rs35519971	I	D	0.0894473	874	0.105456	0.0233761	0.0596397	0.151273	7.33338e-06	856	-0.130329	0.0306428	-0.190388	-0.0702704	2.34232e-05
12	53158567	rs2885619	G	A	0.107895	874	0.0869434	0.0192553	0.0492037	0.124683	7.19856e-06	856	-0.0991846	0.0256856	-0.149527	-0.0488417	0.000121285
12	53159732	rs2056375	G	A	0.098158	874	0.0952555	0.0213768	0.0533576	0.137153	9.44623e-06	856	-0.115403	0.028518	-0.171298	-0.0595093	5.66971e-05
12	101524071	12:101524071_G_A	A	G	0.982105	874	-0.208711	0.0465402	-0.299928	-0.117493	8.2924e-06	856	0.158246	0.0644976	0.0318327	0.284659	0.0143473
12	133258568	rs5744728	C	T	0.32	874	-0.0617002	0.0137947	-0.0887373	-0.0346631	8.75154e-06	856	0.0444839	0.0185703	0.00808669	0.080881	0.0168172
12	133262001	rs11147005	T	C	0.324026	874	-0.0623046	0.0137932	-0.0893388	-0.0352704	7.14078e-06	856	0.0453364	0.0185708	0.00893831	0.0817346	0.0148393
13	30528898	rs75435623	C	G	0.985079	874	0.239394	0.0536143	0.134312	0.344476	9.06241e-06	856	-0.204066	0.071674	-0.344545	-0.063588	0.00451797
13	30558106	rs7326530	A	G	0.985789	874	0.244863	0.0546297	0.137791	0.351936	8.37964e-06	856	-0.193929	0.0723332	-0.335699	-0.0521582	0.00748197
13	30567601	rs142268497	C	T	0.987816	874	0.301361	0.0640951	0.175737	0.426985	3.00035e-06	856	-0.246422	0.0848967	-0.412816	-0.0800276	0.00379668
13	73025966	rs9318075	A	G	0.636026	874	-0.0587223	0.0132104	-0.0846142	-0.0328305	9.92417e-06	856	0.0509525	0.0177056	0.0162501	0.0856548	0.00410582
13	73029872	rs7329879	A	T	0.634947	874	-0.0589568	0.0132476	-0.0849217	-0.032992	9.69207e-06	856	0.0518956	0.0177524	0.0171016	0.0866896	0.00355561
14	19462974	rs28701881	T	C	0.988316	874	-0.365515	0.0817723	-0.525786	-0.205244	8.86556e-06	856	0.478428	0.102825	0.276893	0.679962	3.79827e-06
15	92578836	rs28360724	G	T	0.989895	874	-0.302739	0.0641263	-0.428424	-0.177054	2.73695e-06	856	0.379741	0.0843712	0.214377	0.545106	7.71463e-06
15	92583322	rs28361309	G	A	0.989895	874	-0.297135	0.0637526	-0.422087	-0.172182	3.64715e-06	856	0.369051	0.0838971	0.204616	0.533486	1.22693e-05
15	92595793	rs28660218	T	C	0.989895	874	-0.304517	0.0621606	-0.426349	-0.182684	1.15045e-06	856	0.38354	0.0817808	0.223252	0.543827	3.18601e-06
15	92618035	rs28589439	A	G	0.989447	874	-0.271187	0.0609456	-0.390638	-0.151736	9.72351e-06	856	0.339747	0.0801835	0.18259	0.496904	2.51247e-05
15	92623635	rs12101738	C	T	0.989237	874	-0.268958	0.0597529	-0.386072	-0.151844	7.68238e-06	856	0.341054	0.0799591	0.184337	0.497771	2.22066e-05
16	1595600	rs56342298	T	C	0.950684	874	-0.131747	0.0292893	-0.189153	-0.0743411	7.79028e-06	856	0.107759	0.039391	0.0305538	0.184964	0.00635651
16	1597877	rs11864966	T	C	0.950711	874	-0.131528	0.0293181	-0.188991	-0.074066	8.22701e-06	856	0.108076	0.0394279	0.0307985	0.185353	0.00625238
17	73299631	rs9892812	G	A	0.466842	874	0.0593175	0.0133356	0.0331802	0.0854548	9.79457e-06	856	-0.0438502	0.0179183	-0.0789693	-0.00873104	0.0145979
18	1772503	rs541861443	A	T	0.418711	874	0.0654236	0.0144311	0.0371391	0.093708	6.61789e-06	856	-0.0784794	0.0191941	-0.116099	-0.0408596	4.75083e-05
18	1772504	rs560125241	A	C	0.418711	874	0.0654236	0.0144311	0.0371391	0.093708	6.61789e-06	856	-0.0784794	0.0191941	-0.116099	-0.0408596	4.75083e-05
18	48657387	18:48657387_C_T	T	C	0.7285	874	-0.0744271	0.0152233	-0.104264	-0.04459	1.20783e-06	856	0.084394	0.0203364	0.0445354	0.124253	3.66227e-05
20	4213175	rs79601367	A	G	0.962632	874	-0.16679	0.034362	-0.234138	-0.0994414	1.43605e-06	856	0.159676	0.0454915	0.0705139	0.248837	0.000471736
22	32335786	rs138027893	A	C	0.948842	874	-0.135257	0.0301648	-0.194379	-0.0761352	8.31442e-06	856	0.130745	0.0403367	0.0516868	0.209804	0.00123613
Where: Beta, effect of Alt allele; Freq, frequency of Alt allele
