# Supplementary material for: Genome-wide association study of adipocyte lipolysis in the GENetics of adipocyte lipolysis (GENiAL) cohort
Source: Mol Metab. 2020 Jan 25;34:85–96. doi: 10.1016/j.molmet.2020.01.009 (PMC7021539; doi:10.1016/j.molmet.2020.01.009)
Supplement: Multimedia component 3 [file mmc3.xlsx]

## Sheet: ST3
Supplementary Table 3: Conditional analysis of the GWAS significant locus associated with basal lipolysis
							Spontaneous lipolsysis					conditioning on rs73048030					conditioning on rs73048031
Chr	Pos	SNP	Ref	Alt	Freq	N	Beta	Se	L95	U95	P	Beta	Se	L95	U95	P	Beta	Se	L95	U95	P
19	46551375	rs111517248	T	C	0.983737	856	0.345044	0.0711919	0.20551	0.484577	1.49318e-06	0.0973083	0.201285	-0.297204	0.49182	0.628912	0.221592	0.204522	-0.179264	0.622449	0.278911
19	46551399	rs118063832	T	C	0.9845	856	0.351729	0.0727491	0.209143	0.494314	1.58241e-06	0.00835783	0.208966	-0.401207	0.417923	0.968106	0.127736	0.233539	-0.329993	0.585465	0.584552
19	46555231	rs138225669	A	C	0.983579	856	0.341517	0.0706213	0.203102	0.479932	1.57412e-06	0.0785381	0.205244	-0.323732	0.480809	0.70207	0.210004	0.210894	-0.20334	0.623348	0.319641
19	46561772	rs4500862	T	C	0.984263	856	0.348608	0.0713452	0.208774	0.488442	1.22923e-06	0.0211767	0.213285	-0.396855	0.439208	0.920933	0.156727	0.237243	-0.308262	0.621715	0.509038
19	46566495	rs1035253	A	T	0.983026	856	0.324312	0.0672961	0.192415	0.45621	1.70794e-06	0.122691	0.179831	-0.229771	0.475154	0.495262	0.22287	0.175841	-0.121772	0.567513	0.205342
19	46567245	rs150873030	A	G	0.984184	856	0.339787	0.070587	0.201439	0.478135	1.75397e-06	0.00500625	0.20647	-0.399667	0.409679	0.980661	0.127805	0.228299	-0.319653	0.575263	0.575756
19	46567988	rs56391220	A	G	0.983237	856	0.320713	0.0672314	0.188942	0.452484	2.1657e-06	0.103829	0.179188	-0.247372	0.45503	0.562444	0.204195	0.175225	-0.13924	0.547629	0.244213
19	46572544	rs73046103	T	C	0.983868	856	0.340556	0.0696097	0.204124	0.476989	1.19239e-06	0.0803745	0.202794	-0.317095	0.477844	0.691958	0.211184	0.209506	-0.199439	0.621808	0.313736
19	46573485	rs16980282	G	A	0.983605	856	0.338042	0.0692258	0.202362	0.473722	1.24777e-06	0.105797	0.198114	-0.282499	0.494093	0.593466	0.231165	0.202717	-0.166153	0.628483	0.25447
19	46574843	rs73046107	A	C	0.983684	856	0.335588	0.0684837	0.201363	0.469814	1.14675e-06	0.0926849	0.198197	-0.295775	0.481144	0.640163	0.219132	0.202245	-0.177262	0.615526	0.278897
19	46580839	rs16980290	G	A	0.983158	856	0.328818	0.0678362	0.195862	0.461775	1.48904e-06	-0.109678	0.247282	-0.594342	0.374986	0.657493	0.0636089	0.298351	-0.521149	0.648366	0.831221
19	46583274	rs112426324	I	D	0.982184	856	0.352907	0.0684874	0.218674	0.48714	3.19339e-07	-0.0874273	0.24052	-0.558838	0.383983	0.716327	0.0725617	0.292676	-0.501073	0.646197	0.804253
19	46583601	rs73046115	T	C	0.982526	856	0.347666	0.0661157	0.218082	0.47725	1.84074e-07	-0.340535	0.302357	-0.933144	0.252075	0.260372	-0.204297	0.434102	-1.05512	0.646527	0.638034
19	46583662	rs148872064	D	I	0.983105	856	0.337811	0.0689958	0.202582	0.473041	1.17052e-06	-0.0720904	0.229848	-0.522584	0.378403	0.753869	0.0713357	0.272363	-0.462487	0.605158	0.793452
19	46584947	rs144609169	D	I	0.983105	856	0.337811	0.0689958	0.202582	0.473041	1.17052e-06	-0.0720904	0.229848	-0.522584	0.378403	0.753869	0.0713357	0.272363	-0.462487	0.605158	0.793452
19	46587718	rs2058879	G	A	0.982526	856	0.350245	0.066101	0.22069	0.479801	1.48864e-07	-0.323559	0.305152	-0.921646	0.274528	0.289301	-0.16344	0.4428	-1.03131	0.704433	0.712142
19	46587752	rs2058880	G	A	0.9825	856	0.350245	0.066101	0.22069	0.479801	1.48864e-07	-0.323559	0.305152	-0.921646	0.274528	0.289301	-0.16344	0.4428	-1.03131	0.704433	0.712142
19	46588836	rs144628642	D	I	0.981763	856	0.359122	0.068227	0.225399	0.492844	1.79122e-07	-0.0613867	0.245507	-0.542571	0.419798	0.802616	0.124119	0.302829	-0.469415	0.717654	0.682008
19	46588843	rs116066252	T	C	0.9825	856	0.350245	0.066101	0.22069	0.479801	1.48864e-07	-0.323559	0.305152	-0.921646	0.274528	0.289301	-0.16344	0.4428	-1.03131	0.704433	0.712142
19	46593450	rs56412151	A	G	0.982447	856	0.350204	0.0661034	0.220644	0.479765	1.49512e-07	-0.317016	0.304852	-0.914514	0.280482	0.298682	-0.15037	0.441751	-1.01619	0.715446	0.733644
19	46593954	rs73046124	A	G	0.982447	856	0.350204	0.0661034	0.220644	0.479765	1.49512e-07	-0.317016	0.304852	-0.914514	0.280482	0.298682	-0.15037	0.441751	-1.01619	0.715446	0.733644
19	46595491	rs73046129	T	C	0.982447	856	0.350204	0.0661034	0.220644	0.479765	1.49512e-07	-0.317016	0.304852	-0.914514	0.280482	0.298682	-0.15037	0.441751	-1.01619	0.715446	0.733644
19	46604085	rs73046139	T	G	0.982474	856	0.354611	0.0660601	0.225135	0.484086	1.02856e-07	-0.290143	0.307303	-0.892446	0.312159	0.345357	-0.0872831	0.449742	-0.968761	0.794195	0.846165
19	46605115	rs73046142	G	A	0.982447	856	0.354611	0.0660601	0.225135	0.484086	1.02856e-07	-0.290143	0.307303	-0.892446	0.312159	0.345357	-0.0872831	0.449742	-0.968761	0.794195	0.846165
19	46606837	rs560907787	I	D	0.982158	856	0.349286	0.0685074	0.215014	0.483558	4.2247e-07	-0.194538	0.254855	-0.694045	0.30497	0.445482	-0.0614497	0.320084	-0.688803	0.565903	0.847804
19	46606873	rs57937371	D	I	0.982105	856	0.352455	0.0682559	0.218676	0.486234	3.0189e-07	-0.147682	0.255037	-0.647546	0.352182	0.562702	0.0135341	0.321013	-0.61564	0.642708	0.966381
19	46614385	rs73046154	A	G	0.982421	856	0.354742	0.0660592	0.225268	0.484216	1.01728e-07	-0.284221	0.307485	-0.886881	0.318438	0.355572	-0.0729891	0.449193	-0.953392	0.807414	0.870959
19	46614955	rs73046155	C	T	0.982395	856	0.354155	0.066066	0.224668	0.483642	1.07004e-07	-0.297029	0.307337	-0.899399	0.305341	0.33409	-0.100533	0.448671	-0.979912	0.778846	0.822758
19	46615656	rs73046156	G	A	0.982447	856	0.354611	0.0660601	0.225135	0.484086	1.02856e-07	-0.290143	0.307303	-0.892446	0.312159	0.345357	-0.0872831	0.449742	-0.968761	0.794195	0.846165
19	46618665	rs55759861	A	G	0.98	856	0.352665	0.0665784	0.222173	0.483156	1.50179e-07	-0.366164	0.301952	-0.957979	0.225651	0.2256	-0.25599	0.428938	-1.09669	0.584712	0.5508
19	46620210	rs150992377	D	I	0.983289	856	0.395028	0.0722796	0.253363	0.536693	6.08116e-08	0.00528218	0.229641	-0.444805	0.45537	0.981654	0.162378	0.266022	-0.359017	0.683772	0.541767
19	46620958	rs113395078	T	C	0.9825	856	0.354686	0.0670479	0.223274	0.486097	1.55808e-07	-0.296959	0.337189	-0.957837	0.363918	0.378734	0.00103164	0.554364	-1.0855	1.08757	0.998516
19	46621364	rs73048021	G	A	0.983079	856	0.366182	0.0678278	0.233242	0.499122	8.72131e-08	-0.603223	0.407558	-1.40202	0.195576	0.139221	-1.95196	1.38921	-4.67477	0.770843	0.160362
19	46622212	rs73048022	A	G	0.987263	856	0.417167	0.080316	0.259751	0.574583	2.5787e-07	0.0219497	0.207809	-0.385348	0.429247	0.915905	0.122234	0.225653	-0.320038	0.564506	0.588175
19	46622653	19:46622653_D_I	I	D	0.983658	856	0.393721	0.0728161	0.251004	0.536438	8.33721e-08	0.0402177	0.22978	-0.410143	0.490578	0.8611	0.20692	0.26538	-0.313214	0.727055	0.435777
19	46632525	19:46632525_A_T	T	A	0.983079	856	0.368716	0.067673	0.23608	0.501353	6.66205e-08	-0.579946	0.391196	-1.34668	0.186784	0.138581	-3.97295	1.75975	-7.422	-0.523905	0.0242195
19	46633622	rs73048030	A	G	0.981842	856	0.377399	0.0655589	0.248906	0.505892	1.19936e-08	NA	NA	NA	NA	NA	0.708106	0.388985	-0.0542895	1.4705	0.0690514
19	46635857	rs73048031	C	T	0.982921	856	0.372411	0.0671011	0.240895	0.503926	3.82198e-08	-0.398785	0.397482	-1.17783	0.380264	0.316012	NA	NA	NA	NA	NA
19	46637535	rs56211460	C	T	0.98	856	0.361009	0.0672461	0.22921	0.492809	1.02592e-07	-0.572832	0.384373	-1.32619	0.180525	0.136517	-2.93758	1.47184	-5.82234	-0.0528222	0.0462698
19	46638724	rs73048039	T	C	0.982947	856	0.353511	0.0666054	0.222967	0.484055	1.42001e-07	-0.625527	0.369772	-1.35027	0.0992131	0.0910796	-2.22884	1.04857	-4.284	-0.173689	0.0338247
19	46640903	rs73048040	T	A	0.983158	856	0.361414	0.0672401	0.229626	0.493202	9.908e-08	-0.552619	0.384723	-1.30666	0.201424	0.151255	-2.55218	1.45353	-5.40105	0.29668	0.0794747
19	46642641	rs16980321	G	A	0.982789	856	0.348684	0.0662253	0.218885	0.478484	1.77713e-07	-0.608878	0.349706	-1.29429	0.0765338	0.082027	-1.40127	0.761131	-2.89306	0.0905164	0.0659652
19	46645309	rs16980322	C	T	0.982789	856	0.348684	0.0662253	0.218885	0.478484	1.77713e-07	-0.608878	0.349706	-1.29429	0.0765338	0.082027	-1.40127	0.761131	-2.89306	0.0905164	0.0659652
19	46649160	rs73048047	A	G	0.982789	856	0.348684	0.0662253	0.218885	0.478484	1.77713e-07	-0.608878	0.349706	-1.29429	0.0765338	0.082027	-1.40127	0.761131	-2.89306	0.0905164	0.0659652
19	46650623	rs535172557	D	I	0.982684	856	0.351453	0.066961	0.220212	0.482695	1.93837e-07	-0.279642	0.286274	-0.840728	0.281444	0.32893	-0.15162	0.404522	-0.944469	0.641229	0.707894
19	46650625	rs201965629	D	I	0.982684	856	0.351453	0.066961	0.220212	0.482695	1.93837e-07	-0.279642	0.286274	-0.840728	0.281444	0.32893	-0.15162	0.404522	-0.944469	0.641229	0.707894
19	46652136	rs2302789	G	A	0.982526	856	0.342514	0.0655137	0.21411	0.470919	2.15843e-07	-0.551527	0.322113	-1.18286	0.0798028	0.0872229	-0.886378	0.569024	-2.00165	0.228889	0.119674
19	46653905	rs73048052	A	C	0.9825	856	0.342132	0.0655194	0.213716	0.470547	2.23078e-07	-0.565742	0.321905	-1.19666	0.0651805	0.0791972	-0.937754	0.570132	-2.05519	0.179684	0.100382
19	46654914	rs117175277	A	C	0.982526	856	0.341632	0.0655215	0.213212	0.470052	2.32351e-07	-0.580214	0.322062	-1.21144	0.0510156	0.07197	-0.985019	0.57124	-2.10463	0.134592	0.0850094
19	46656792	rs73048058	G	T	0.982526	856	0.341632	0.0655215	0.213212	0.470052	2.32351e-07	-0.580214	0.322062	-1.21144	0.0510156	0.07197	-0.985019	0.57124	-2.10463	0.134592	0.0850094
19	46657986	rs7507220	A	G	0.98	856	0.33861	0.0653773	0.210473	0.466747	2.78429e-07	-0.608388	0.316051	-1.22784	0.0110617	0.0545684	-1.02193	0.539805	-2.07993	0.0360663	0.0586785
19	46658253	rs115403922	G	A	0.983158	856	0.348309	0.0671984	0.216603	0.480016	2.72737e-07	-0.137464	0.246931	-0.621441	0.346512	0.577886	0.0167278	0.307757	-0.586465	0.619921	0.956666
19	46658255	rs114070656	T	C	0.979763	856	0.301233	0.0636038	0.176572	0.425894	2.55385e-06	-0.387889	0.219307	-0.817723	0.0419455	0.0773038	-0.388451	0.265713	-0.90924	0.132338	0.144135
19	46658571	rs55874754	A	G	0.982421	856	0.338461	0.0654919	0.210099	0.466823	2.95306e-07	-0.623091	0.316841	-1.24409	-0.0020947	0.0495583	-1.06536	0.541983	-2.12763	-0.00309273	0.049663
19	46659112	rs73048059	A	G	0.9825	856	0.34197	0.0655178	0.213557	0.470382	2.25822e-07	-0.558042	0.321894	-1.18894	0.0728588	0.0833494	-0.904966	0.567759	-2.01775	0.207821	0.111326
19	46661960	rs73048062	G	A	0.982684	856	0.356864	0.0671803	0.225193	0.488535	1.38654e-07	-0.451505	0.326604	-1.09164	0.188626	0.167205	-0.544753	0.561617	-1.6455	0.555996	0.332337
19	46663890	rs114285863	G	A	0.982816	856	0.360624	0.0672049	0.228905	0.492343	1.03944e-07	-0.384355	0.332335	-1.03572	0.267009	0.247791	-0.342314	0.591857	-1.50233	0.817704	0.563166
19	46664561	rs73048066	G	A	0.981579	856	0.312615	0.0641844	0.186816	0.438414	1.32774e-06	-0.375302	0.212787	-0.792357	0.0417532	0.0781356	-0.380314	0.255626	-0.881332	0.120703	0.137182
19	46669896	rs137940909	C	T	0.982105	856	0.336379	0.0654738	0.208052	0.464705	3.4555e-07	-0.326789	0.253093	-0.822841	0.169263	0.196992	-0.276672	0.327517	-0.918594	0.365249	0.398485
19	46671326	rs73048072	A	G	0.982053	856	0.33778	0.0660945	0.208237	0.467323	3.9715e-07	-0.376088	0.264064	-0.893645	0.141469	0.154749	-0.355464	0.351088	-1.04358	0.332657	0.311606
19	46671335	rs73050031	A	G	0.982053	856	0.33778	0.0660945	0.208237	0.467323	3.9715e-07	-0.376088	0.264064	-0.893645	0.141469	0.154749	-0.355464	0.351088	-1.04358	0.332657	0.311606
19	46671987	rs73050033	G	A	0.982053	856	0.33778	0.0660945	0.208237	0.467323	3.9715e-07	-0.376088	0.264064	-0.893645	0.141469	0.154749	-0.355464	0.351088	-1.04358	0.332657	0.311606
19	46672822	rs16980332	A	G	0.982132	856	0.336251	0.0660981	0.206701	0.465801	4.47783e-07	-0.389172	0.264378	-0.907344	0.128999	0.141384	-0.378255	0.35182	-1.06781	0.311299	0.282619
19	46673125	rs73050034	T	A	0.981816	856	0.353647	0.0666347	0.223045	0.484248	1.42222e-07	-0.239904	0.280133	-0.788955	0.309147	0.392024	-0.0864532	0.389444	-0.84975	0.676843	0.824374
19	46674494	rs118036592	T	C	0.982158	856	0.336529	0.0660951	0.206985	0.466073	4.37725e-07	-0.384623	0.264494	-0.903022	0.133776	0.146266	-0.370254	0.352111	-1.06038	0.31987	0.293317
19	46675612	rs73050037	G	A	0.982368	856	0.345705	0.0669367	0.214512	0.476899	3.00436e-07	-0.390298	0.285701	-0.950262	0.169667	0.172269	-0.373629	0.404102	-1.16565	0.418396	0.355442
19	46678409	rs8111030	C	T	0.978868	856	0.301627	0.0598181	0.184386	0.418869	5.62423e-07	-0.1023	0.172835	-0.441051	0.236452	0.554081	-0.0122009	0.183795	-0.372433	0.348032	0.947089
19	46679740	rs73050043	G	A	0.982105	856	0.33501	0.065992	0.205668	0.464352	4.72756e-07	-0.377869	0.25989	-0.887244	0.131505	0.146328	-0.359402	0.341447	-1.02863	0.309823	0.292832
19	46680358	rs536250860	I	D	0.978658	856	0.327045	0.0643886	0.200846	0.453245	4.66241e-07	-0.0583487	0.197688	-0.445811	0.329114	0.767948	0.0489268	0.226639	-0.395277	0.49313	0.829133
19	46681829	rs8104176	G	A	0.978868	856	0.300289	0.0597409	0.183199	0.417379	6.09566e-07	-0.105526	0.171582	-0.441821	0.23077	0.53871	-0.0172939	0.182299	-0.374594	0.340006	0.924444
Where: Beta, effect of Alt allele; Freq, frequency of Alt allele
