# Supplementary material for: Genome-wide association study of adipocyte lipolysis in the GENetics of adipocyte lipolysis (GENiAL) cohort
Source: Mol Metab. 2020 Jan 25;34:85–96. doi: 10.1016/j.molmet.2020.01.009 (PMC7021539; doi:10.1016/j.molmet.2020.01.009)
Supplement: Multimedia component 4 [file mmc4.xlsx]

## Sheet: ST4
Supplementary Table 4: Datamining
			GWAS							VEP			Gtex
CHR	BP	SNP	Trait	Ref	Alt	Alt_freq	N	Beta	P	SYMBOL	BIOTYPE	most severe consequence predicted	Eqtls	genes	tissue
1	16291470	rs3979178	Stimulated	A	G	0.728026	880	-0.0643634	7.42958e-06	ZBTB17	protein_coding	intron_variant	y	*	*
1	44208924	1:44208924_D_I	Spontaneous	I	D	0.845395	862	0.144716	4.74e-07				-
1	72846382	rs12122822	Stimulated	G	T	0.835579	880	-0.0779455	7.12082e-06	LOC105378797	lncRNA	intron_variant	x
1	72849531	rs72945117	Stimulated	G	T	0.826921	880	-0.076409	6.30855e-06	LOC105378797	lncRNA	intron_variant	x
1	72875061	rs12139940	Stimulated	G	A	0.825553	880	-0.0746826	8.78716e-06	LOC105378796	lncRNA	non_coding_transcript_exon_variant	x
1	72895762	rs12405127	Stimulated	T	C	0.834053	880	-0.075512	9.58352e-06	LOC105378797	lncRNA	intron_variant	x
1	72896381	rs72945146	Stimulated	C	G	0.834053	880	-0.075512	9.58352e-06	LOC105378797	lncRNA	intron_variant	x
1	72897687	rs12143162	Stimulated	C	T	0.803816	880	-0.0747876	4.03419e-06	LOC105378797	lncRNA	intron_variant	x
1	72899477	rs12404629	Stimulated	T	C	0.834158	880	-0.0758346	8.85826e-06	LOC105378797	lncRNA	intron_variant	x
1	72906742	rs12133881	Stimulated	T	C	0.833947	880	-0.0755726	9.39632e-06	LOC105378797	lncRNA	intron_variant	x
1	72912656	rs12119736	Stimulated	A	G	0.833947	880	-0.0755726	9.39632e-06	LOC105378796	lncRNA	non_coding_transcript_exon_variant	x
1	72916914	rs12408774	Stimulated	T	C	0.834	880	-0.0754681	9.5366e-06	LOC105378796	lncRNA	non_coding_transcript_exon_variant	x
1	72917017	rs12404691	Stimulated	T	A	0.833974	880	-0.0754613	9.52712e-06	LOC105378796	lncRNA	non_coding_transcript_exon_variant	x
1	161567916	rs371656041	Spontaneous	C	T	0.987737	862	0.448033	2.97e-06	FCGR2C	transcribed_pseudogene	intron_variant	x
1	229511448	rs115053600	Spontaneous	T	G	0.980526	862	0.276986	7.78e-06			intergenic_variant	x
1	229572764	rs145251747	Spontaneous	D	I	0.981395	862	0.427556	3.46e-06	ACTA1, NUP133	protein_coding	upstream_gene_variant, downstream_gene_variant
2	63570266	rs146201124	Stimulated	A	G	0.982237	880	-0.218165	4.36773e-06	WDPCP	protein_coding	intron_variant
2	63587155	rs148533396	Stimulated	T	C	0.981868	880	-0.216184	3.55316e-06	WDPCP	protein_coding	missense_variant (amino acid change C/Y)
2	84472984	rs143781777	Spontaneous	I	D	0.473579	862	0.0949617	6.45e-06	LOC107985905	lncRNA	intron_variant	-
2	87271929	rs71226525	Spontaneous	T	G	0.537079	862	0.097741	1.65e-06	LOC285074	transcribed_pseudogene	intron_variant	-
2	87321402	rs62144424	Spontaneous	G	A	0.618132	862	0.092255	8.92e-06	LOC107985772	lncRNA	upstream_gene_variant	-
2	87364107	rs60745048	Spontaneous	T	C	0.477553	862	0.0831242	8.92e-06	LOC102724642	protein_coding	intron_variant	y	PLGLB1, AC125232.1 *	in subcutaneous (both) and visceral (AC125232.1) adipose tissue *
2	87413896	rs2125974	Spontaneous	G	A	0.517368	862	0.0783328	8.51e-06			intergenic_variant	-
2	137306522	rs116525497	Stimulated	G	A	0.978763	880	-0.204912	8.67597e-06	LOC105373633	lncRNA	intron_variant	x
2	172907708	rs56235685	Spontaneous	G	A	0.706131	862	0.0980471	6.35e-06	METAP1D	protein_coding	intron_variant	-
2	172907710	rs761097393	Spontaneous	A	G	0.706131	862	0.0980471	6.35e-06	METAP1D	protein_coding	intron_variant	-
2	172907720	rs775797468	Spontaneous	A	G	0.737105	862	0.101686	4.15e-06	METAP1D	protein_coding	intron_variant	-
2	172907753	rs60231166	Spontaneous	T	C	0.743421	862	0.116856	3.96e-07	METAP1D	protein_coding	intron_variant	-
2	172907774	rs750906767	Spontaneous	G	A	0.764842	862	0.109104	1.98e-06	METAP1D	protein_coding	intron_variant	-
2	218934359	rs55703230	Stimulated	T	C	0.989316	880	-0.346128	6.10715e-06	RUFY4	protein_coding	intron_variant	x
2	224917905	rs144959534	Stimulated	C	G	0.989895	880	0.366674	9.39441e-06			intergenic_variant	x
2	236618480	rs560405754	Stimulated	A	C	0.989579	880	0.312539	8.33472e-06	AGAP1	protein_coding	intron_variant	x
3	2428151	rs1032784	Stimulated	A	G	0.747579	880	0.0696509	5.27737e-06	CNTN4	protein_coding	intron_variant	x
3	2432391	rs66880163	Stimulated	A	G	0.733684	880	0.0656586	6.81932e-06	CNTN4	protein_coding	intron_variant	x
3	28133397	rs1506686	Stimulated	A	C	0.987658	880	-0.304148	2.49511e-06	LOC105377008	lncRNA	intron_variant	x
4	94856317	rs2918080	Spontaneous	G	T	0.779921	862	-0.0974221	6.35e-06			intergenic_variant	x
4	94889283	rs2578179	Spontaneous	A	G	0.783684	862	-0.096078	5.67e-06			intergenic_variant	x
4	177130984	rs73007116	Stimulated	G	T	0.913842	880	-0.114645	3.18038e-06	ASB5	protein_coding	downstream_gene_variant	x
5	14584402	rs17307658	Spontaneous	G	A	0.934211	862	0.146458	8.78e-06	OTULINL	protein_coding	intron_variant	x
5	14584402	rs17307658	Stimulated	G	A	0.934211	880	-0.11197	7.34586e-06	OTULINL	protein_coding	intron_variant	x
5	14637275	rs138114267	Spontaneous	A	C	0.979658	862	0.286021	6.1e-06			intergenic_variant	x
5	14799937	rs114867704	Stimulated	T	C	0.970658	880	-0.222239	6.52753e-07	ANKH	protein_coding	intron_variant	x
5	32955093	rs114601412	Spontaneous	T	C	0.950526	862	0.17659	7.69e-06	LINC02120	lncRNA	intron_variant	x
5	32955093	rs114601412	Stimulated	T	C	0.950526	880	-0.148204	6.26316e-07	LINC02120	lncRNA	intron_variant	x
5	66547938	5:66547938_G_A	Stimulated	A	G	0.960237	880	-0.190315	2.65099e-07				-
5	88866702	rs74574939	Stimulated	G	T	0.987368	880	-0.266475	3.8268e-06		enhancer	regulatory_region_variant	x
5	134881956	rs72787161	Stimulated	T	G	0.983474	880	-0.264661	1.30044e-06			intergenic_variant	x
6	6326042	rs9502434	Spontaneous	A	G	0.960158	862	0.199314	3.28e-06			intergenic_variant	x
6	6327221	rs79916412	Spontaneous	T	C	0.966263	862	0.208817	8.88e-06			intergenic_variant	x
6	6328655	rs72817065	Spontaneous	A	T	0.953132	862	0.181977	5.23e-06			intergenic_variant	x
6	44053018	rs554214639	Spontaneous	D	I	0.847631	862	-0.109308	8.27e-06		promoter_flanking_region	regulatory_region_variant	-
6	105831370	rs117269303	Stimulated	T	C	0.985263	880	-0.263361	3.54878e-06	PREP	protein_coding	intron_variant	x
6	123138393	rs1485663	Stimulated	T	G	0.751605	880	0.0663894	9.86484e-06			intergenic_variant	x
6	123139459	rs35141697	Stimulated	D	I	0.750527	880	0.0711862	3.39519e-06			intergenic_variant	x
6	152662612	rs7740546	Spontaneous	T	A	0.920526	862	0.14641	5.29e-06	SYNE1	protein_coding	intron_variant	x
7	41024130	rs200674393	Stimulated	I	D	0.982579	880	0.271594	2.04058e-06	LINC01450	lncRNA	upstream_gene_variant	x
7	158748841	rs142705180	Spontaneous	A	G	0.987184	862	-0.362918	7.5e-06	WDR60	misc_RNA	intron_variant	x
8	3902830	rs79055631	Stimulated	T	G	0.946526	880	-0.141392	6.41735e-06	CSMD1	protein_coding	intron_variant	x
8	10375973	rs111818085	Stimulated	I	D	0.887842	880	-0.0916261	4.4195e-06			intergenic_variant	-
8	13093060	rs79975421	Stimulated	T	C	0.873868	880	-0.0953679	1.9763e-06	DLC1	protein_coding	intron_variant	y	*	*
8	13095207	rs7007799	Stimulated	G	A	0.873763	880	-0.0956918	1.76272e-06	DLC1	protein_coding	intron_variant	y	*	*
8	13095945	rs77650299	Stimulated	A	T	0.873974	880	-0.0951897	2.00974e-06	DLC1	protein_coding	intron_variant	y	*	*
8	13095978	rs117730484	Stimulated	T	C	0.874	880	-0.0952286	1.99979e-06	DLC1	protein_coding	intron_variant	y	*	*
8	13097833	rs74941632	Stimulated	A	G	0.8415	880	-0.0821074	7.4012e-06	DLC1	protein_coding	intron_variant	x
8	133340555	rs111301880	Spontaneous	T	C	0.974369	862	0.281085	5.3e-06	KCNQ3	protein_coding	5_prime_UTR_variant	x
8	133340555	rs111301880	Stimulated	T	C	0.974369	880	-0.206845	6.00202e-06	KCNQ3	protein_coding	5_prime_UTR_variant	x
9	26337144	rs10967318	Stimulated	A	G	0.989026	880	-0.3215	7.13869e-06			intergenic_variant	x
10	109393682	rs2125070	Stimulated	C	A	0.203737	880	-0.0740987	4.58562e-06			intergenic_variant	x
10	109396460	rs10884490	Stimulated	G	A	0.203605	880	-0.0750336	3.60461e-06			intergenic_variant	x
10	109396798	rs10748951	Stimulated	G	A	0.203526	880	-0.0750292	3.6261e-06			intergenic_variant	x
10	109396934	rs10748952	Stimulated	G	T	0.203526	880	-0.0749397	3.69807e-06			intergenic_variant	x
10	109396957	10:109396957_C_T	Stimulated	T	C	0.203579	880	-0.0750574	3.57336e-06				-
10	109397169	rs10787033	Stimulated	A	G	0.204	880	-0.0753019	3.29275e-06			intergenic_variant	x
10	109397182	rs10884491	Stimulated	T	G	0.204026	880	-0.0753517	3.24906e-06			intergenic_variant	x
10	109397365	rs2168737	Stimulated	C	T	0.204	880	-0.0753019	3.29275e-06			intergenic_variant	x
10	109397459	rs2125071	Stimulated	C	T	0.204026	880	-0.0753597	3.22774e-06			intergenic_variant	x
10	109397536	rs2125072	Stimulated	G	A	0.204	880	-0.0753019	3.29275e-06			intergenic_variant	x
10	109397645	rs2125073	Stimulated	G	A	0.204421	880	-0.0756803	2.95753e-06			intergenic_variant	x
10	109397974	rs10884492	Stimulated	G	A	0.203895	880	-0.0762836	2.51642e-06			intergenic_variant	x
10	109398229	rs7071033	Stimulated	T	G	0.203526	880	-0.0762112	2.59836e-06			intergenic_variant	x
10	109398397	rs2168738	Stimulated	G	A	0.203447	880	-0.0761488	2.64584e-06			intergenic_variant	x
10	109398465	rs2125074	Stimulated	C	T	0.203342	880	-0.0761789	2.63015e-06			intergenic_variant	x
10	109398617	rs2125075	Stimulated	T	G	0.208237	880	-0.0721022	7.6828e-06			intergenic_variant	-
10	109398638	rs2418961	Stimulated	A	G	0.208184	880	-0.0720141	7.84339e-06				-
10	109398697	rs2125076	Stimulated	C	T	0.203079	880	-0.0761558	2.70477e-06			intergenic_variant	x
10	109406532	rs11193576	Stimulated	C	T	0.2755	880	-0.0648892	5.56877e-06			intergenic_variant	x
10	109416568	rs10884493	Stimulated	C	T	0.275895	880	-0.065947	3.85795e-06		enhancer	regulatory_region_variant	x
10	109418089	rs10884497	Stimulated	T	A	0.276974	880	-0.0641055	6.56243e-06		enhancer	regulatory_region_variant	x
10	109423666	rs10400137	Stimulated	A	G	0.279132	880	-0.0649331	4.80375e-06			intergenic_variant	x
10	109424604	rs2168740	Stimulated	A	C	0.279342	880	-0.0644547	5.31634e-06			intergenic_variant	x
10	109427906	rs12784614	Stimulated	T	C	0.2795	880	-0.0631894	8.09129e-06			intergenic_variant	x
10	109428706	rs59864307	Stimulated	I	D	0.280526	880	-0.0661219	3.18647e-06			intergenic_variant	-
10	109431354	rs7894673	Stimulated	C	T	0.284026	880	-0.0620408	9.00007e-06		promoter_flanking_region	regulatory_region_variant	x
10	109431532	rs10787034	Stimulated	A	G	0.283947	880	-0.0619372	9.14766e-06		promoter_flanking_region	regulatory_region_variant	x
10	123504605	rs144980706	Stimulated	D	I	0.872553	880	-0.0878901	5.74328e-06	ATE1	protein_coding	intron_variant	y	ATE1	skeletal muscle
10	123512024	rs10466159	Stimulated	A	G	0.150368	880	0.0807172	6.40006e-06	ATE1	protein_coding	intron_variant	y	ATE1	skeletal muscle
10	123513232	rs1693674	Stimulated	T	C	0.150158	880	0.0808656	6.13275e-06	ATE1	protein_coding	intron_variant	y	ATE1	skeletal muscle
10	123514232	rs1693675	Stimulated	G	A	0.153684	880	0.0780528	8.53013e-06	ATE1	protein_coding	intron_variant	y	ATE1	skeletal muscle
10	123515213	rs1693676	Stimulated	T	A	0.150526	880	0.0792617	8.21792e-06	ATE1	protein_coding	intron_variant	y	ATE1	skeletal muscle
10	123515622	rs2936877	Stimulated	A	G	0.150447	880	0.0794092	8.08129e-06	ATE1	protein_coding	intron_variant	-
10	123515999	rs2936876	Stimulated	G	T	0.150447	880	0.0794092	8.08129e-06	ATE1	protein_coding	intron_variant	y	ATE1	skeletal muscle
10	123516427	rs2420961	Stimulated	T	C	0.150579	880	0.0792838	8.11416e-06	ATE1	protein_coding	intron_variant	y	ATE1	skeletal muscle
10	123516689	rs4497342	Stimulated	C	T	0.151105	880	0.0787329	9.77434e-06	ATE1	protein_coding	intron_variant	y	ATE1	skeletal muscle
10	123518110	rs11200134	Stimulated	A	G	0.148868	880	0.0807176	7.00078e-06	ATE1	misc_RNA	intron_variant	y	ATE1	skeletal muscle
10	123518993	rs10788200	Stimulated	G	C	0.148684	880	0.0801813	8.0515e-06	ATE1	protein_coding	intron_variant	y	ATE1	skeletal muscle
10	123518998	rs10749426	Stimulated	G	C	0.14879	880	0.0802631	7.83721e-06	ATE1	protein_coding	intron_variant	y	ATE1	skeletal muscle
10	123519320	rs7905056	Stimulated	G	C	0.149421	880	0.0812028	5.91245e-06	ATE1	protein_coding	intron_variant	y	ATE1	skeletal muscle
10	123520680	rs2088409	Stimulated	A	G	0.148763	880	0.0803746	7.64305e-06	ATE1	protein_coding	intron_variant	y	ATE1	skeletal muscle
10	123521484	rs2901297	Stimulated	C	T	0.148763	880	0.0803746	7.64305e-06	ATE1	protein_coding	intron_variant	y	ATE1	skeletal muscle
10	123521595	rs7893923	Stimulated	G	A	0.149368	880	0.0813951	5.65837e-06	ATE1	protein_coding	intron_variant	y	ATE1	skeletal muscle
10	123521728	rs10886975	Stimulated	T	C	0.148763	880	0.0803746	7.64305e-06	ATE1	misc_RNA	intron_variant	y	ATE1	skeletal muscle
10	123523102	rs10788201	Stimulated	A	G	0.151763	880	0.0812754	5.06508e-06	ATE1	misc_RNA	intron_variant	y	ATE1	skeletal muscle
10	123523426	rs11200136	Stimulated	A	G	0.151763	880	0.0812754	5.06508e-06	ATE1	misc_RNA	intron_variant	y	ATE1	skeletal muscle
10	123523540	rs10788202	Stimulated	G	A	0.152395	880	0.0822154	3.81247e-06	ATE1	misc_RNA	intron_variant	y	ATE1	skeletal muscle
10	123523668	rs10788203	Stimulated	T	C	0.151763	880	0.0812754	5.06508e-06	ATE1	misc_RNA	intron_variant	y	ATE1	skeletal muscle
10	123523760	rs10788204	Stimulated	G	T	0.151658	880	0.0811946	5.2054e-06	ATE1	misc_RNA	intron_variant	y	ATE1	skeletal muscle
10	123523810	rs10886976	Stimulated	T	C	0.151763	880	0.0812754	5.06508e-06	ATE1	misc_RNA	intron_variant	y	ATE1	skeletal muscle
10	123524708	rs2132910	Stimulated	G	A	0.131842	880	0.0874392	3.35528e-06	ATE1	protein_coding	intron_variant	y	ATE1	skeletal muscle
10	123525642	rs10886977	Stimulated	T	G	0.160447	880	0.077217	5.73329e-06	ATE1	misc_RNA	intron_variant	y	ATE1	skeletal muscle
10	123526125	rs4751851	Stimulated	T	C	0.160447	880	0.077217	5.73329e-06	ATE1	protein_coding	intron_variant	y	ATE1	skeletal muscle
10	123526397	10:123526397_G_T	Stimulated	T	G	0.160447	880	0.077217	5.73329e-06				-
10	123528876	rs10886978	Stimulated	G	A	0.155447	880	0.0771723	9.23007e-06	ATE1	misc_RNA	intron_variant	y	ATE1	skeletal muscle
10	123529168	rs4751854	Stimulated	T	C	0.155395	880	0.0772553	9.05007e-06	ATE1	protein_coding	intron_variant	y	ATE1	skeletal muscle
10	123531182	rs7903147	Stimulated	C	A	0.155447	880	0.0776599	8.14916e-06	ATE1	protein_coding	intron_variant	y	ATE1	skeletal muscle
10	123531822	rs10510104	Stimulated	T	C	0.160789	880	0.0807288	2.71553e-06	ATE1	protein_coding	intron_variant	y	ATE1	skeletal muscle
10	123533143	rs57993740	Stimulated	D	I	0.874237	880	-0.0844073	8.25958e-06	ATE1	protein_coding	intron_variant	-
10	123534638	rs7071497	Stimulated	C	A	0.160842	880	0.0809967	2.74649e-06	ATE1	protein_coding	intron_variant	y	ATE1	skeletal muscle
10	125962729	rs7078941	Spontaneous	C	T	0.944395	862	0.187553	9.73e-06			intergenic_variant	x
10	125962937	rs7079256	Spontaneous	A	T	0.944342	862	0.188452	8.85e-06			intergenic_variant	x
11	94438561	rs148579937	Stimulated	A	G	0.985789	880	0.252168	5.78343e-06	LOC105369438, AMOTL1	lncRNA	intron_variant, upstream_gene_variant	x
11	94458034	rs117762377	Stimulated	A	G	0.985947	880	0.261413	4.69728e-06	AMOTL1,LOC105369438	lncRNA	intron_variant,non_coding_transcript_variant	x
12	14094162	rs148192549	Stimulated	C	T	0.98879	880	-0.304844	2.01533e-06	GRIN2B	protein_coding	intron_variant	x
12	14105580	rs76798982	Stimulated	T	C	0.988342	880	-0.294091	3.21458e-06	GRIN2B	protein_coding	intron_variant	x
12	53102196	rs678069	Stimulated	A	C	0.915263	880	-0.102349	7.36242e-06	KRT77	protein_coding	upstream_gene_variant	x
12	53106436	rs142359533	Stimulated	C	T	0.916184	880	-0.103416	8.16492e-06			intergenic_variant	x
12	53131676	rs11170254	Spontaneous	T	C	0.085868	862	-0.142692	6.53e-06			intergenic_variant	-
12	53131676	rs11170254	Stimulated	T	C	0.085868	880	0.115053	1.85718e-06			intergenic_variant	-
12	53132118	rs10747647	Spontaneous	A	T	0.085711	862	-0.142461	6.74e-06			intergenic_variant	x
12	53132118	rs10747647	Stimulated	A	T	0.085711	880	0.114882	1.91948e-06			intergenic_variant	x
12	53132371	rs1473862	Stimulated	T	A	0.086658	880	0.111472	2.88131e-06			intergenic_variant	x
12	53136542	rs4761955	Stimulated	G	A	0.086947	880	0.106185	8.02707e-06		promoter_flanking_region	regulatory_region_variant	x
12	53142222	rs673077	Stimulated	C	T	0.913816	880	-0.107127	7.10877e-06		promoter_flanking_region	regulatory_region_variant	x
12	53145719	rs1521346	Stimulated	C	T	0.087421	880	0.105498	6.97345e-06			intergenic_variant	x
12	53151376	rs35519971	Stimulated	I	D	0.089447	880	0.108051	3.6351e-06			intergenic_variant	x
12	53152030	rs6580900	Stimulated	A	G	0.091421	880	0.10161	8.56504e-06			intergenic_variant	x
12	53154405	rs1554448	Stimulated	C	T	0.092026	880	0.101098	7.8948e-06			intergenic_variant	x
12	53155597	rs7979912	Stimulated	T	C	0.092026	880	0.101098	7.8948e-06			intergenic_variant	x
12	53157109	rs1533755	Stimulated	G	A	0.092132	880	0.101039	7.90794e-06	KRT76	protein_coding	downstream_gene_variant	x
12	53158567	rs2885619	Stimulated	G	A	0.107895	880	0.0890326	3.83388e-06	KRT76	protein_coding	downstream_gene_variant	x
12	53159732	rs2056375	Stimulated	G	A	0.098158	880	0.0976544	4.84633e-06	KRT76	protein_coding	downstream_gene_variant	x
12	101524071	12:101524071_G_A	Stimulated	A	G	0.982105	880	-0.209026	8.04284e-06				-
12	133262001	rs11147005	Stimulated	T	C	0.324026	880	-0.0636802	4.13576e-06	POLE, PXMP2	misc_RNA	intron_variant, upstream_gene_variant	y	P2RX2*	Visceral adipose*
13	30528898	rs75435623	Stimulated	C	G	0.985079	880	0.23949	8.96083e-06	LINC00544	lncRNA	downstream_gene_variant	x
13	30558106	rs7326530	Stimulated	A	G	0.985789	880	0.244944	8.3033e-06			intergenic_variant	x
13	30567601	rs142268497	Stimulated	C	T	0.987816	880	0.30145	2.97185e-06		CTCF_binding_site	regulatory_region_variant	x
13	71658551	rs144654648	Spontaneous	T	C	0.987974	862	0.388572	6.86e-06	LINC00348	lncRNA	intron_variant	x
13	73025886	rs9572984	Stimulated	A	G	0.636053	880	-0.0590371	8.32923e-06			intergenic_variant	x
13	73025966	rs9318075	Stimulated	A	G	0.636026	880	-0.059159	7.90043e-06			intergenic_variant	x
13	73029872	rs7329879	Stimulated	A	T	0.634947	880	-0.059249	8.09676e-06			intergenic_variant	x
13	73966512	rs117922530	Spontaneous	G	A	0.974553	862	-0.282618	3.4e-06			intergenic_variant	x
13	74042508	rs117214505	Spontaneous	G	A	0.976421	862	-0.280394	2.69e-06			intergenic_variant	x
13	74083355	rs117619390	Spontaneous	G	A	0.977789	862	-0.292423	2.25e-06			intergenic_variant	x
13	90513818	rs9588787	Spontaneous	T	C	0.421316	862	-0.0863886	1.64e-06			intergenic_variant	x
13	97548413	rs146306098	Spontaneous	C	G	0.98279	862	0.325078	8.24e-06			intergenic_variant	x
13	97727951	rs149528824	Spontaneous	G	C	0.989684	862	0.416308	3.37e-06			intergenic_variant	x
14	19462974	rs28701881	Spontaneous	T	C	0.988316	862	0.478907	3.88e-06			intergenic_variant	x
14	19462974	rs28701881	Stimulated	T	C	0.988316	880	-0.365767	8.73037e-06			intergenic_variant	x
15	68691171	rs199600197	Spontaneous	I	D	0.112632	862	-0.171238	1.26e-06	ITGA11	protein_coding	intron_variant	-
15	92578836	rs28360724	Spontaneous	G	T	0.989895	862	0.380004	7.94e-06	SLCO3A1	protein_coding	intron_variant	x
15	92578836	rs28360724	Stimulated	G	T	0.989895	880	-0.302737	2.74239e-06	SLCO3A1	protein_coding	intron_variant	x
15	92583322	rs28361309	Stimulated	G	A	0.989895	880	-0.297198	3.6365e-06	SLCO3A1	protein_coding	intron_variant	x
15	92595793	rs28660218	Spontaneous	T	C	0.989895	862	0.383787	3.29e-06	SLCO3A1	protein_coding	intron_variant	x
15	92595793	rs28660218	Stimulated	T	C	0.989895	880	-0.304578	1.1475e-06	SLCO3A1	protein_coding	intron_variant	x
15	92618035	rs28589439	Stimulated	A	G	0.989447	880	-0.271165	9.7563e-06	SLCO3A1	protein_coding	intron_variant	x
15	92623635	rs12101738	Stimulated	C	T	0.989237	880	-0.268877	7.74609e-06	SLCO3A1	protein_coding	intron_variant	-
15	93135777	rs143262833	Spontaneous	A	G	0.987763	862	0.348842	9.48e-06			intergenic_variant	x
16	79960721	rs143486974	Spontaneous	A	G	0.983526	862	0.354105	8.96e-07			intergenic_variant	x
16	81416144	rs17190068	Stimulated	G	A	0.936026	880	-0.128168	8.24018e-06	MIR4720, GAN	miRNA	upstream_gene_variant, downstream_gene_variant	x
17	73299631	rs9892812	Stimulated	G	A	0.466842	880	0.0613224	4.33519e-06			intergenic_variant	y	MRPS7, GGA3, NUP85*	subcutaneous (all) and visceral (NUP85) adipose tissue, *
18	1772503	rs541861443	Stimulated	A	T	0.418711	880	0.0649013	6.91968e-06			intergenic_variant	-
18	1772504	rs560125241	Stimulated	A	C	0.418711	880	0.0649013	6.91968e-06			intergenic_variant	-
18	12918276	rs9916925	Spontaneous	G	A	0.838921	862	0.106712	6.88e-06			intergenic_variant	y	*	*
18	12923043	rs16939974	Spontaneous	C	T	0.836316	862	0.104903	5.39e-06			intergenic_variant	y	*	*
18	48657387	18:48657387_C_T	Stimulated	T	C	0.7285	880	-0.0727675	1.95649e-06				-
19	46551375	rs111517248	Spontaneous	T	C	0.983737	862	0.344749	1.59e-06			intergenic_variant	y	*	*
19	46551399	rs118063832	Spontaneous	T	C	0.9845	862	0.351238	1.71e-06			intergenic_variant	y	*	*
19	46555231	rs138225669	Spontaneous	A	C	0.983579	862	0.341204	1.68e-06			intergenic_variant	y	*	*
19	46561772	rs4500862	Spontaneous	T	C	0.984263	862	0.34811	1.33e-06	LOC400706	lncRNA	non_coding_transcript_exon_variant	y	*	*
19	46566495	rs1035253	Spontaneous	A	T	0.983026	862	0.324098	1.81e-06	LOC400706	lncRNA	intron_variant	y	*	*
19	46567245	rs150873030	Spontaneous	A	G	0.984184	862	0.339284	1.9e-06	LOC400706	lncRNA	intron_variant	y	*	*
19	46567988	rs56391220	Spontaneous	A	G	0.983237	862	0.320464	2.3e-06	LOC400706	lncRNA	intron_variant	y	*	*
19	46572544	rs73046103	Spontaneous	T	C	0.983868	862	0.340174	1.28e-06	LOC400706	lncRNA	intron_variant	y	*	*
19	46573485	rs16980282	Spontaneous	G	A	0.983605	862	0.337727	1.34e-06	LOC400706	lncRNA	intron_variant	y	*	*
19	46574843	rs73046107	Spontaneous	A	C	0.983684	862	0.335223	1.23e-06	LOC400706	lncRNA	intron_variant	y	*	*
19	46580839	rs16980290	Spontaneous	G	A	0.983158	862	0.328329	1.61e-06	LOC400706, IGFL2	lncRNA	non_coding_transcript_exon_variant, upstream_gene_variant	y	*	*
19	46583274	rs112426324	Spontaneous	I	D	0.982184	862	0.353357	3.24e-07	IGFL2, LOC400706	protein_coding	5_prime_UTR_variant, upstream_gene_variant	y	*	*
19	46583601	rs73046115	Spontaneous	T	C	0.982526	862	0.347029	2.04e-07	IGFL2, LOC400706	protein_coding	intron_variant, upstream_gene_variant	y	*	*
19	46583662	rs148872064	Spontaneous	D	I	0.983105	862	0.337291	1.27e-06	IGFL2, LOC400706	misc_RNA	intron_variant, upstream_gene_variant	y	*	*
19	46584947	rs144609169	Spontaneous	D	I	0.983105	862	0.337291	1.27e-06	IGFL2, LOC400706	misc_RNA	intron_variant,non_coding_transcript_variant	y	*	*
19	46587718	rs2058879	Spontaneous	G	A	0.982526	862	0.349609	1.65e-07	IGFL2	protein_coding	intron_variant	y	*	*
19	46587752	rs2058880	Spontaneous	G	A	0.9825	862	0.349609	1.65e-07	IGFL2	protein_coding	intron_variant	y	*	*
19	46588836	rs144628642	Spontaneous	D	I	0.981763	862	0.359481	1.83e-07	IGFL2	protein_coding	intron_variant	y	*	*
19	46588843	rs116066252	Spontaneous	T	C	0.9825	862	0.349609	1.65e-07	IGFL2	misc_RNA	intron_variant	y	*	*
19	46593450	rs56412151	Spontaneous	A	G	0.982447	862	0.349567	1.66e-07	IGFL2	protein_coding	intron_variant	y	*	*
19	46593954	rs73046124	Spontaneous	A	G	0.982447	862	0.349567	1.66e-07	IGFL2	protein_coding	intron_variant	y	*	*
19	46595491	rs73046129	Spontaneous	T	C	0.982447	862	0.349567	1.66e-07	IGFL2	protein_coding	intron_variant	y	*	*
19	46604085	rs73046139	Spontaneous	T	G	0.982474	862	0.353968	1.15e-07	IGFL2	protein_coding	intron_variant	y	*	*
19	46605115	rs73046142	Spontaneous	G	A	0.982447	862	0.353968	1.15e-07	IGFL2	protein_coding	intron_variant	y	*	*
19	46606837	rs560907787	Spontaneous	I	D	0.982158	862	0.349732	4.28e-07	IGFL2	protein_coding	intron_variant	-
19	46606873	rs57937371	Spontaneous	D	I	0.982105	862	0.352901	3.06e-07	IGFL2	protein_coding	intron_variant	y	*	*
19	46614385	rs73046154	Spontaneous	A	G	0.982421	862	0.354103	1.13e-07	IGFL2	protein_coding	intron_variant	y	*	*
19	46614955	rs73046155	Spontaneous	C	T	0.982395	862	0.353515	1.19e-07	IGFL2	protein_coding	intron_variant	y	*	*
19	46615656	rs73046156	Spontaneous	G	A	0.982447	862	0.353968	1.15e-07	IGFL2	protein_coding	intron_variant	y	*	*
19	46620210	rs150992377	Spontaneous	D	I	0.983289	862	0.395525	6.19e-08	IGFL2, IGFL3	protein_coding	intron_variant, downstream_gene_variant	y	*	*
19	46620958	rs113395078	Spontaneous	T	C	0.9825	862	0.354119	1.72e-07	IGFL2, IGFL3	protein_coding	intron_variant, downstream_gene_variant	y	*	*
19	46621364	rs73048021	Spontaneous	G	A	0.983079	862	0.365504	9.73e-08	IGFL2	protein_coding	intron_variant	y	*	*
19	46622212	rs73048022	Spontaneous	A	G	0.987263	862	0.416609	2.82e-07	IGFL2	protein_coding	intron_variant	y	*	*
19	46622653	19:46622653_D_I	Spontaneous	I	D	0.983658	862	0.394184	8.49e-08				-
19	46632525	19:46632525_A_T	Spontaneous	T	A	0.983079	862	0.368	7.46e-08				-
19	46633622	rs73048030	Spontaneous	A	G	0.981842	862	0.376827	1.34e-08	IGFL2	protein_coding	intron_variant	y	*	*
19	46635857	rs73048031	Spontaneous	C	T	0.982921	862	0.371718	4.29e-08	IGFL2	protein_coding	intron_variant	y	*	*
19	46638724	rs73048039	Spontaneous	T	C	0.982947	862	0.35286	1.58e-07	IGFL2	protein_coding	intron_variant	y	*	*
19	46640903	rs73048040	Spontaneous	T	A	0.983158	862	0.360729	1.11e-07	IGFL2	protein_coding	intron_variant	y	*	*
19	46642641	rs16980321	Spontaneous	G	A	0.982789	862	0.34805	1.97e-07	IGFL2	protein_coding	intron_variant	y	*	*
19	46645309	rs16980322	Spontaneous	C	T	0.982789	862	0.34805	1.97e-07	IGFL2, LOC105376901	protein_coding	intron_variant, downstream_gene_variant	y	*	*
19	46649160	rs73048047	Spontaneous	A	G	0.982789	862	0.34805	1.97e-07	IGFL2, LOC105376901	protein_coding	5_prime_UTR_variant, intron_variant	y	*	*
19	46650623	rs535172557	Spontaneous	D	I	0.982684	862	0.350799	2.15e-07	IGFL2, LOC105376901	protein_coding	5_prime_UTR_variant, intron_variant	y	*	*
19	46650625	rs201965629	Spontaneous	D	I	0.982684	862	0.350799	2.15e-07	IGFL2, LOC105376901	protein_coding	5_prime_UTR_variant	y	*	*
19	46652136	rs2302789	Spontaneous	G	A	0.982526	862	0.341908	2.39e-07	IGFL2, LOC105376901	protein_coding	5_prime_UTR_variant	y	*	*
19	46653905	rs73048052	Spontaneous	A	C	0.9825	862	0.341523	2.47e-07	IGFL2, LOC105376901	protein_coding	intron_variant,non_coding_transcript_variant	y	*	*
19	46654914	rs117175277	Spontaneous	A	C	0.982526	862	0.34102	2.57e-07	IGFL2, LOC105376901	misc_RNA	intron_variant,non_coding_transcript_variant	y	*	*
19	46656792	rs73048058	Spontaneous	G	T	0.982526	862	0.34102	2.57e-07	IGFL2, LOC105376901	lncRNA	intron_variant,non_coding_transcript_variant	y	*	*
19	46658253	rs115403922	Spontaneous	G	A	0.983158	862	0.347688	3.01e-07	IGFL2, LOC105376901	misc_RNA	intron_variant,non_coding_transcript_variant	y	*	*
19	46658255	rs114070656	Spontaneous	T	C	0.979763	862	0.301048	2.71e-06	IGFL2, LOC105376901	misc_RNA	intron_variant,non_coding_transcript_variant	y	*	*
19	46658571	rs55874754	Spontaneous	A	G	0.982421	862	0.337811	3.27e-07	IGFL2, LOC105376901	misc_RNA	intron_variant,non_coding_transcript_variant	y	*	*
19	46659112	rs73048059	Spontaneous	A	G	0.9825	862	0.34136	2.5e-07	IGFL2, LOC105376901	lncRNA	intron_variant,non_coding_transcript_variant	y	*	*
19	46661960	rs73048062	Spontaneous	G	A	0.982684	862	0.356114	1.55e-07	IGFL2, LOC105376901, LOC105372424	protein_coding	intron_variant, upstream_gene_variant, downstream_gene_variant	y	*	*
19	46663890	rs114285863	Spontaneous	G	A	0.982816	862	0.359916	1.16e-07	IGFL2, LOC105376901, LOC105372424	protein_coding	synonymous_variant (amino acid change P/P), upstream_gene_variant, downstream_gene_variant	y	*	*
19	46664561	rs73048066	Spontaneous	G	A	0.981579	862	0.311964	1.46e-06	IGFL2, LOC105372424, LOC105376901	protein_coding	3_prime_UTR_variant, intron_variant, upstream_gene_variant	y	*	*
19	46669896	rs137940909	Spontaneous	C	T	0.982105	862	0.335728	3.82e-07	IGFL2, LOC105372424	misc_RNA	intron_variant,non_coding_transcript_variant	y	*	*
19	46671326	rs73048072	Spontaneous	A	G	0.982053	862	0.337139	4.39e-07	IGFL2, LOC105372424	misc_RNA	intron_variant,non_coding_transcript_variant	y	*	*
19	46671335	rs73050031	Spontaneous	A	G	0.982053	862	0.337139	4.39e-07	IGFL2, LOC105372424	misc_RNA	intron_variant,non_coding_transcript_variant	y	*	*
19	46671987	rs73050033	Spontaneous	G	A	0.982053	862	0.337139	4.39e-07	IGFL2, LOC105372424	misc_RNA	intron_variant,non_coding_transcript_variant	y	*	*
19	46672822	rs16980332	Spontaneous	A	G	0.982132	862	0.335617	4.94e-07	IGFL2, LOC105372424	misc_RNA	intron_variant,non_coding_transcript_variant	y	*	*
19	46673125	rs73050034	Spontaneous	T	A	0.981816	862	0.353062	1.57e-07	IGFL2, LOC105372424	misc_RNA	intron_variant,non_coding_transcript_variant	y	*	*
19	46674494	rs118036592	Spontaneous	T	C	0.982158	862	0.335898	4.83e-07		lncRNA	intron_variant,non_coding_transcript_variant	-
19	46675612	rs73050037	Spontaneous	G	A	0.982368	862	0.345076	3.32e-07	IGFL2, LOC105372424	misc_RNA	intron_variant,non_coding_transcript_variant	y	*	*
19	46678409	rs8111030	Spontaneous	C	T	0.978868	862	0.300982	6.24e-07	IGFL2, LOC105372424	misc_RNA	intron_variant,non_coding_transcript_variant	y	*	*
19	46679740	rs73050043	Spontaneous	G	A	0.982105	862	0.334379	5.21e-07	IGFL2, LOC105372424	misc_RNA	intron_variant,non_coding_transcript_variant	y	*	*
19	46680358	rs536250860	Spontaneous	I	D	0.978658	862	0.326633	5.06e-07	IGFL2, LOC105372424	misc_RNA	intron_variant,non_coding_transcript_variant	-
19	46681829	rs8104176	Spontaneous	G	A	0.978868	862	0.299643	6.76e-07	IGFL2, LOC105372424	misc_RNA	intron_variant,non_coding_transcript_variant	x
20	2390004	rs148434527	Spontaneous	A	G	0.978711	862	0.288175	7.72e-06	TGM6	protein_coding	intron_variant	x
20	4213175	rs79601367	Stimulated	A	G	0.962632	880	-0.167003	1.38824e-06	ADRA1D	protein_coding	intron_variant	x
22	32335786	rs138027893	Stimulated	A	C	0.948842	880	-0.135379	8.09986e-06	C22orf24, YWHAH	protein_coding	intron_variant, upstream_gene_variant	y	*	*
2	170578875	2:170578875_G_A	basal	A	G		856	0.108226	9.6e-06				x
10	109429503	rs10748955	isomax	A	C		874	-0.062197	7.48126e-06		enhancer	regulatory_region_variant	x
10	109428376	rs11193593	isomax	C	T		874	-0.0631108	7.68095e-06			intergenic_variant	x
10	123523525	rs11200137	isomax	G	A		874	0.0812586	5.21101e-06	ATE1	protein_coding	intron_variant	y	ATE1	skeletal muscle
1	72857628	rs112424847	isomax	G	A		874	-0.0748816	9.34674e-06			intergenic_variant	x
16	1597877	rs11864966	isomax	T	C		874	-0.131528	8.22701e-06	TMEM204	protein_coding	intron_variant	y	TELO2 *	subcutaneous adipose *
1	72861847	rs12123766	isomax	A	G		874	-0.0748508	9.37731e-06				x
1	72893885	rs12125828	isomax	T	C		874	-0.075799	9.83861e-06			intergenic_variant	x
1	72859347	rs12128877	isomax	G	A		874	-0.0748835	9.37926e-06			intergenic_variant	x
1	72893883	rs12140682	isomax	A	G		874	-0.075799	9.83861e-06			intergenic_variant	x
1	72936801	rs1822980	isomax	A	G		874	-0.0752929	5.86197e-06			intergenic_variant	x
10	109399672	rs1902735	isomax	A	G		874	-0.0661764	6.71599e-06			intergenic_variant	x
10	109405754	rs1902737	isomax	G	A		874	-0.0667726	3.22762e-06			intergenic_variant	x
10	109405963	rs1902738	isomax	T	C		874	-0.0683764	1.75687e-06			intergenic_variant	x
10	109418980	rs1902740	isomax	T	C		874	-0.0692813	1.21464e-06			intergenic_variant	x
10	123530874	rs1909006	isomax	A	G		874	0.0791922	3.35115e-06	ATE1	protein_coding	intron_variant	y	ATE1	skeletal muscle
10	109447386	rs199929194	isomax	D	I		874	0.0659332	7.37494e-06			intergenic_variant	x
2	87428307	rs202133159	basal	C	G		856	0.0778861	9.53e-06	AC083899.1	unprocessed_pseudogene	downstream_gene_variant	x
12	53159732	rs2056375	isomax	G	A		874	0.0952555	9.44623e-06	KRT76	protein_coding	downstream_gene_variant	x
12	53158567	rs2885619	isomax	G	A		874	0.0869434	7.19856e-06	KRT76	protein_coding	downstream_gene_variant	x
12	53151376	rs35519971	isomax	I	D		874	0.105456	7.33338e-06	KRT127P	unprocessed_pseudogene	upstream_gene_variant	x
2	170578879	rs369684581	basal	A	G		856	0.108226	9.6e-06	KLHL23	protein_coding	intron_variant	y	FASTKD1 *	subcutaneous adipose and skeletal muscle*
2	87414589	rs540268296	isomax	D	I		874	-0.280237	8.15256e-06	AC083899.1	unprocessed_pseudogene	non_coding_transcript_variant	x
19	46618665	rs55759861	basal	A	G		856	0.352665	1.5e-07	AC007785.1	lincRNA	non_coding_transcript_variant	y	*	*
8	10381785	rs55823007	isomax	A	G		874	-0.0904702	7.23786e-06	PRSS51	protein_coding	intron_variant	y	RP11-981G7.6*	subcutaneous adipose *
19	46637535	rs56211460	basal	C	T		856	0.361009	1.03e-07	AC007785.1	lincRNA	non_coding_transcript_variant	y	*	*
16	1595600	rs56342298	isomax	T	C		874	-0.131747	7.79028e-06	TMEM204	protein_coding	intron_variant	y	TELO2 *	subcutaneous adipose *
2	87470341	rs571859660	basal	A	G		856	-0.0806279	8.48e-06		enhancer	regulatory_region_variant	x
12	133258568	rs5744728	isomax	C	T		874	-0.0617002	8.75154e-06	POLE	protein_coding	intron_variant	y	P2RX2*	visceral adipose tissue*
3	116686382	rs590225	isomax	T	C		874	-0.0782644	8.21091e-06	LSAMP	protein_coding	intron_variant	x
Where: y, eqtls observed; x, no eqtls observed; -, SNP not available in Gtex; *, see Supplementary Table 8 or complete listing of genes and tissues
