# Supplementary material for: Genome-wide association study of adipocyte lipolysis in the GENetics of adipocyte lipolysis (GENiAL) cohort
Source: Mol Metab. 2020 Jan 25;34:85–96. doi: 10.1016/j.molmet.2020.01.009 (PMC7021539; doi:10.1016/j.molmet.2020.01.009)
Supplement: Multimedia component 5 [file mmc5.xlsx]

## Sheet: ST5
Supplementary Table 5: Previous reported assocations with the Chr19 locus
PUBMEDID	FIRST AUTHOR	DISEASE/TRAIT	CHR_POS	REPORTED GENE(S)	MAPPED_GENE	STRONGEST SNP-RISK ALLELE	RISK ALLELE FREQUENCY	P-VALUE	OR or BETA	95% CI (TEXT)
27863252	Astle WJ	Immature fraction of reticulocytes	19_46569138	AC011551.3, PPP5D1	PPP5D1	rs4435363-G	0.2029	1e-12	0.0312107	[0.023-0.04] unit decrease
28794112	Christophersen IE	P wave terminal force	19_46569138	PPP5D1	PPP5D1	rs4435363-G	0.2	4e-09	93	[61.64-124.36] ms x uV decrease
28794112	Christophersen IE	P wave terminal force	19_46569138	PPP5D1	PPP5D1	rs4435363-G	0.2	1e-09	96	[64.64-127.36] ms x uV decrease
27770636	Mez J	Late-onset Alzheimer's disease	19_46595170	Intergenic	PPP5D1	rs7260181-T	0.57	8e-06	0.07	[0.031-0.109] unit decrease
26192919	Liu JZ	Ulcerative colitis	19_46616653	NR	PTGIR	rs11083840-C	0.4025	3e-08	1.07158	[1.05-1.1]
26192919	Liu JZ	Inflammatory bowel disease	19_46616653	NR	PTGIR	rs11083840-C	0.4025	2e-06	1.04848	[1.03-1.07]
23128233	Jostins L	Ulcerative colitis	19_46620526	CALM3	PTGIR	rs1126510-G	0.363	2e-09	1.075	[1.037-1.113]
27001270	Vishal M	Glaucoma (primary open-angle)	19_46664872	Intergenic	DACT3-AS1	rs314669-?		2e-06
28165464	Law PJ	Chronic lymphocytic leukemia	19_46673495	PRKD2, STRN4	DACT3-AS1	rs874460-C	NR	3e-08	1.24	[1.15-1.34]
