# Supplementary material for: Genome-wide association study of adipocyte lipolysis in the GENetics of adipocyte lipolysis (GENiAL) cohort
Source: Mol Metab. 2020 Jan 25;34:85–96. doi: 10.1016/j.molmet.2020.01.009 (PMC7021539; doi:10.1016/j.molmet.2020.01.009)
Supplement: Multimedia component 6 [file mmc6.xlsx]

## Sheet: ST6
Supplementary Table 6. Expression of genes around locus rs73048030 in adipose tissue and mature adipocytes
Genes	Tissue	Mature adipocytes
CCDC61	nd	nd
DKFZp434J0226	nd	nd
HIF3A	13.9153	8.08739
IGFL1	nd	nd
IGFL2	nd	nd
IGFL3	nd	nd
IGFL4	nd	nd
MIR769	nd	nd
PGLYRP1	nd	nd
PPP5C	53.1648	17.8535
RNU6−66P	nd	nd
Where: tpm from Fantom 5; nd, not detected
