# Supplementary material for: Genome-wide association study of adipocyte lipolysis in the GENetics of adipocyte lipolysis (GENiAL) cohort
Source: Mol Metab. 2020 Jan 25;34:85–96. doi: 10.1016/j.molmet.2020.01.009 (PMC7021539; doi:10.1016/j.molmet.2020.01.009)
Supplement: Multimedia component 7 [file mmc7.xlsx]

## Sheet: ST7
Supplementary Table 7: Reported associtions of SNPs with suggestive associations with lipolysis.
Lipolysis	SNP	GENE	CHR	POS	clinical trait	PMID
Spontaneous	rs750906767	METAP1D	2	172907774	body fat%	30593698
Spontaneous	rs117619390		13	74083355	WHR	24947364
Spontaneous	rs199600197	ITGA11	15	68691171	HDL, WHR	21347282, 30595370
Spontaneous	rs28660218	SLCO3A1	15	92595793	BMI	30595370
Spontaneous	rs143262833		15	93135777	SAT	22589738
Spontaneous	rs16939974		18	12923043	BMI	25673413
Stimulated	rs560405754	AGAP1	2	236618480	BMI	30595370
Stimulated	rs74574939		5	88866702	BMI	30595370
Stimulated	rs117269303	PREP	6	105831370	WHR	30664634
Stimulated	rs79055631	CSMD1	8	3902830	BMI, T2D, HDL, IR	30595370, 29691896, 21347282, 21901158
Stimulated	rs28660218	SLCO3A1	15	92595793	BMI	30595370
Stimulated	rs17190068		16	81416144	T2D	22158537
Stimulated	rs9892812		17	73299631	WHR	30595370
Stimulated	rs560125241		18	1772504	BMI	25673413
SNPs were assigned to genes. We searched genes or SNPs+/-100,000 bp in GWAS catalogue for association with clinical traits (BMI, WHR, % body fat, T2D, insulin resistance or plasma lipids ). Databse searches were performed on 20/3-2019. For each locus, the SNPs with lowest P is shown above; the full list of SNPs associated with isoprenaline stimulated lipolysis is shown in ST2.
