# Supplementary material for: Genome-wide association study of adipocyte lipolysis in the GENetics of adipocyte lipolysis (GENiAL) cohort
Source: Mol Metab. 2020 Jan 25;34:85–96. doi: 10.1016/j.molmet.2020.01.009 (PMC7021539; doi:10.1016/j.molmet.2020.01.009)
Supplement: Multimedia component 8 [file mmc8.xlsx]

## Sheet: ST8
Supplementary Table 8: All GTex eqtls identified for SNPs with suggestive evidence of association with lipolysis
Variant Id	SNP Id	Gene Symbol	Gencode Id	P-Value	NES	Tissue
1_16291470_G_A_b37	rs3979178	RP11-169K16.9	ENSG00000179743.2	4.2e-06	-0.18	Artery - Tibial
1_16291470_G_A_b37	rs3979178	RP11-169K16.8	ENSG00000178715.7	9.3e-07	-0.6	Brain - Cerebellar Hemisphere
1_16291470_G_A_b37	rs3979178	HSPB7	ENSG00000173641.13	3.5e-05	0.23	Cells - Transformed fibroblasts
1_16291470_G_A_b37	rs3979178	RP11-169K16.9	ENSG00000179743.2	8e-06	-0.27	Colon - Transverse
1_16291470_G_A_b37	rs3979178	CLCNKA	ENSG00000186510.7	3.1e-07	-0.46	Colon - Transverse
1_16291470_G_A_b37	rs3979178	RP11-169K16.9	ENSG00000179743.2	2.2e-06	-0.17	Lung
1_16291470_G_A_b37	rs3979178	CLCNKA	ENSG00000186510.7	3.4e-21	0.53	Muscle - Skeletal
1_16291470_G_A_b37	rs3979178	RP11-169K16.8	ENSG00000178715.7	4.1e-06	-0.32	Nerve - Tibial
1_16291470_G_A_b37	rs3979178	RP11-169K16.9	ENSG00000179743.2	2e-17	-0.35	Nerve - Tibial
1_16291470_G_A_b37	rs3979178	RP11-169K16.9	ENSG00000179743.2	6.7e-06	-0.23	Pituitary
1_16291470_G_A_b37	rs3979178	RP11-169K16.9	ENSG00000179743.2	5.4e-08	-0.34	Skin - Not Sun Exposed (Suprapubic)
1_16291470_G_A_b37	rs3979178	CLCNKA	ENSG00000186510.7	3.9e-08	-0.22	Skin - Not Sun Exposed (Suprapubic)
1_16291470_G_A_b37	rs3979178	RP11-169K16.9	ENSG00000179743.2	7.2e-09	-0.24	Skin - Sun Exposed (Lower leg)
1_16291470_G_A_b37	rs3979178	RP11-169K16.8	ENSG00000178715.7	1.9e-06	-0.48	Testis
1_16291470_G_A_b37	rs3979178	RP11-169K16.9	ENSG00000179743.2	2.7e-06	-0.29	Testis
1_16291470_G_A_b37	rs3979178	SPEN	ENSG00000065526.6	7.1e-08	0.17	Thyroid
1_16291470_G_A_b37	rs3979178	HSPB7	ENSG00000173641.13	5e-06	0.21	Thyroid
1_16291470_G_A_b37	rs3979178	RP11-169K16.9	ENSG00000179743.2	5.1e-06	-0.19	Thyroid
1_16291470_G_A_b37	rs3979178	CLCNKB	ENSG00000184908.13	7.8e-09	-0.3	Thyroid
2_170578879_G_A_b37	rs369684581	FASTKD1	ENSG00000138399.13	3.7e-15	0.24	Muscle - Skeletal
2_170578879_G_A_b37	rs369684581	FASTKD1	ENSG00000138399.13	2.1e-09	0.21	Lung
2_170578879_G_A_b37	rs369684581	FASTKD1	ENSG00000138399.13	3.1e-08	0.22	Nerve - Tibial
2_170578879_G_A_b37	rs369684581	CCDC173	ENSG00000154479.8	6.9e-08	0.39	Thyroid
2_170578879_G_A_b37	rs369684581	FASTKD1	ENSG00000138399.13	2.8e-07	0.22	Esophagus - Muscularis
2_170578879_G_A_b37	rs369684581	FASTKD1	ENSG00000138399.13	6.5e-07	0.46	Adrenal Gland
2_170578879_G_A_b37	rs369684581	FASTKD1	ENSG00000138399.13	8e-07	0.18	Adipose - Subcutaneous
2_170578879_G_A_b37	rs369684581	FASTKD1	ENSG00000138399.13	8e-07	0.19	Thyroid
2_170578879_G_A_b37	rs369684581	FASTKD1	ENSG00000138399.13	1e-06	0.51	Spleen
2_170578879_G_A_b37	rs369684581	KLHL23	ENSG00000213160.5	4.6e-06	-0.43	Brain - Cerebellar Hemisphere
2_170578879_G_A_b37	rs369684581	FASTKD1	ENSG00000138399.13	5.5e-06	0.25	Heart - Atrial Appendage
2_170578879_G_A_b37	rs369684581	FASTKD1	ENSG00000138399.13	7.9e-06	0.41	Brain - Caudate (basal ganglia)
2_87364107_C_T_b37	rs60745048	PLGLB1	ENSG00000183281.10	4.2e-08	0.38	Adipose - Subcutaneous
2_87364107_C_T_b37	rs60745048	AC125232.1	ENSG00000231259.3	8.5e-37	-0.7	Adipose - Subcutaneous
2_87364107_C_T_b37	rs60745048	AC125232.1	ENSG00000231259.3	1.2e-28	-0.61	Adipose - Visceral (Omentum)
2_87364107_C_T_b37	rs60745048	AC125232.1	ENSG00000231259.3	3e-11	-0.7	Adrenal Gland
2_87364107_C_T_b37	rs60745048	PLGLB1	ENSG00000183281.10	3.8e-05	0.32	Artery - Aorta
2_87364107_C_T_b37	rs60745048	AC083899.3	ENSG00000204745.3	1.4e-05	0.39	Artery - Aorta
2_87364107_C_T_b37	rs60745048	AC125232.1	ENSG00000231259.3	4.3e-15	-0.61	Artery - Aorta
2_87364107_C_T_b37	rs60745048	AC125232.1	ENSG00000231259.3	1.3e-15	-0.75	Artery - Coronary
2_87364107_C_T_b37	rs60745048	AC125232.1	ENSG00000231259.3	2.5e-38	-0.72	Artery - Tibial
2_87364107_C_T_b37	rs60745048	AC125232.1	ENSG00000231259.3	2.3e-08	-0.94	Brain - Amygdala
2_87364107_C_T_b37	rs60745048	AC125232.1	ENSG00000231259.3	6.6e-09	-0.73	Brain - Anterior cingulate cortex (BA24)
2_87364107_C_T_b37	rs60745048	AC125232.1	ENSG00000231259.3	2.1e-08	-0.62	Brain - Caudate (basal ganglia)
2_87364107_C_T_b37	rs60745048	AC125232.1	ENSG00000231259.3	2.1e-14	-0.59	Brain - Cerebellar Hemisphere
2_87364107_C_T_b37	rs60745048	AC093616.4	ENSG00000234231.2	5.4e-07	0.63	Brain - Cerebellar Hemisphere
2_87364107_C_T_b37	rs60745048	AC125232.1	ENSG00000231259.3	4.3e-09	-0.46	Brain - Cerebellum
2_87364107_C_T_b37	rs60745048	AC093616.4	ENSG00000234231.2	7e-07	0.65	Brain - Cerebellum
2_87364107_C_T_b37	rs60745048	AC125232.1	ENSG00000231259.3	3.7e-10	-0.7	Brain - Cortex
2_87364107_C_T_b37	rs60745048	AC125232.1	ENSG00000231259.3	1.7e-09	-0.73	Brain - Frontal Cortex (BA9)
2_87364107_C_T_b37	rs60745048	AC125232.1	ENSG00000231259.3	1.1e-06	-0.59	Brain - Hippocampus
2_87364107_C_T_b37	rs60745048	AC125232.1	ENSG00000231259.3	3.4e-10	-0.81	Brain - Hypothalamus
2_87364107_C_T_b37	rs60745048	AC125232.1	ENSG00000231259.3	4.7e-09	-0.68	Brain - Nucleus accumbens (basal ganglia)
2_87364107_C_T_b37	rs60745048	AC125232.1	ENSG00000231259.3	3e-09	-0.74	Brain - Putamen (basal ganglia)
2_87364107_C_T_b37	rs60745048	AC125232.1	ENSG00000231259.3	3.5e-06	-0.79	Brain - Substantia nigra
2_87364107_C_T_b37	rs60745048	AC125232.1	ENSG00000231259.3	5.8e-18	-0.65	Breast - Mammary Tissue
2_87364107_C_T_b37	rs60745048	AC125232.1	ENSG00000231259.3	1.7e-06	-0.52	Cells - EBV-transformed lymphocytes
2_87364107_C_T_b37	rs60745048	AC125232.1	ENSG00000231259.3	6.7e-25	-0.44	Cells - Transformed fibroblasts
2_87364107_C_T_b37	rs60745048	AC125232.1	ENSG00000231259.3	7.5e-14	-0.61	Colon - Sigmoid
2_87364107_C_T_b37	rs60745048	PLGLB1	ENSG00000183281.10	6.2e-06	0.33	Colon - Transverse
2_87364107_C_T_b37	rs60745048	AC125232.1	ENSG00000231259.3	4.7e-31	-0.8	Colon - Transverse
2_87364107_C_T_b37	rs60745048	PLGLB1	ENSG00000183281.10	4.2e-05	0.37	Esophagus - Gastroesophageal Junction
2_87364107_C_T_b37	rs60745048	AC125232.1	ENSG00000231259.3	8.8e-16	-0.6	Esophagus - Gastroesophageal Junction
2_87364107_C_T_b37	rs60745048	AC125232.1	ENSG00000231259.3	3e-28	-0.43	Esophagus - Mucosa
2_87364107_C_T_b37	rs60745048	AC125232.1	ENSG00000231259.3	1.1e-30	-0.72	Esophagus - Muscularis
2_87364107_C_T_b37	rs60745048	AC125232.1	ENSG00000231259.3	9.7e-20	-0.63	Heart - Atrial Appendage
2_87364107_C_T_b37	rs60745048	AC125232.1	ENSG00000231259.3	2e-25	-0.77	Heart - Left Ventricle
2_87364107_C_T_b37	rs60745048	AC125232.1	ENSG00000231259.3	2.6e-05	-0.44	Liver
2_87364107_C_T_b37	rs60745048	PLGLB1	ENSG00000183281.10	4.5e-05	0.24	Lung
2_87364107_C_T_b37	rs60745048	AC125232.1	ENSG00000231259.3	2.1e-32	-0.62	Lung
2_87364107_C_T_b37	rs60745048	AC125232.1	ENSG00000231259.3	8.5e-40	-0.64	Muscle - Skeletal
2_87364107_C_T_b37	rs60745048	AC093616.4	ENSG00000234231.2	1.3e-08	0.33	Muscle - Skeletal
2_87364107_C_T_b37	rs60745048	PLGLB1	ENSG00000183281.10	5.5e-06	0.3	Nerve - Tibial
2_87364107_C_T_b37	rs60745048	AC125232.1	ENSG00000231259.3	3.8e-46	-0.84	Nerve - Tibial
2_87364107_C_T_b37	rs60745048	AC125232.1	ENSG00000231259.3	9.2e-10	-0.72	Ovary
2_87364107_C_T_b37	rs60745048	AC125232.1	ENSG00000231259.3	5.3e-11	-0.55	Pancreas
2_87364107_C_T_b37	rs60745048	AC093616.4	ENSG00000234231.2	3.3e-05	0.39	Pancreas
2_87364107_C_T_b37	rs60745048	AC125232.1	ENSG00000231259.3	5.2e-18	-0.89	Pituitary
2_87364107_C_T_b37	rs60745048	AC125232.1	ENSG00000231259.3	5.7e-13	-0.88	Prostate
2_87364107_C_T_b37	rs60745048	PLGLB1	ENSG00000183281.10	6.3e-05	0.29	Skin - Not Sun Exposed (Suprapubic)
2_87364107_C_T_b37	rs60745048	AC125232.1	ENSG00000231259.3	7.6e-33	-0.73	Skin - Not Sun Exposed (Suprapubic)
2_87364107_C_T_b37	rs60745048	AC093616.4	ENSG00000234231.2	5.4e-07	0.4	Skin - Not Sun Exposed (Suprapubic)
2_87364107_C_T_b37	rs60745048	PLGLB1	ENSG00000183281.10	1.5e-08	0.36	Skin - Sun Exposed (Lower leg)
2_87364107_C_T_b37	rs60745048	AC125232.1	ENSG00000231259.3	3.5e-50	-0.68	Skin - Sun Exposed (Lower leg)
2_87364107_C_T_b37	rs60745048	AC093616.4	ENSG00000234231.2	2.8e-10	0.44	Skin - Sun Exposed (Lower leg)
2_87364107_C_T_b37	rs60745048	AC125232.1	ENSG00000231259.3	4.5e-09	-0.6	Small Intestine - Terminal Ileum
2_87364107_C_T_b37	rs60745048	AC125232.1	ENSG00000231259.3	1.3e-14	-0.87	Spleen
2_87364107_C_T_b37	rs60745048	AC125232.1	ENSG00000231259.3	1.7e-16	-0.63	Stomach
2_87364107_C_T_b37	rs60745048	AC125232.1	ENSG00000231259.3	5.3e-21	-0.79	Testis
2_87364107_C_T_b37	rs60745048	ANAPC1P1	ENSG00000233673.2	1.2e-10	0.61	Testis
2_87364107_C_T_b37	rs60745048	AC093616.4	ENSG00000234231.2	1.7e-08	0.54	Testis
2_87364107_C_T_b37	rs60745048	AC125232.1	ENSG00000231259.3	3.2e-41	-0.77	Thyroid
2_87364107_C_T_b37	rs60745048	AC125232.1	ENSG00000231259.3	1.3e-07	-0.56	Uterus
2_87364107_C_T_b37	rs60745048	PLGLB1	ENSG00000183281.10	6.3e-08	0.35	Whole Blood
2_87364107_C_T_b37	rs60745048	AC083899.3	ENSG00000204745.3	7.7e-09	0.36	Whole Blood
2_87364107_C_T_b37	rs60745048	AC125232.1	ENSG00000231259.3	1e-25	-0.56	Whole Blood
2_87364107_C_T_b37	rs60745048	ANAPC1P1	ENSG00000233673.2	5.3e-06	0.28	Whole Blood
8_10355711_C_A_b37	rs6990764	PRSS55	ENSG00000184647.6	2.5e-16	1.2	Brain - Cerebellar Hemisphere
8_10355711_C_A_b37	rs6990764	PRSS55	ENSG00000184647.6	1e-14	1.1	Brain - Cerebellum
8_10355711_C_A_b37	rs6990764	RP11-981G7.6	ENSG00000272505.1	3.2e-13	-0.54	Adipose - Subcutaneous
8_10355711_C_A_b37	rs6990764	PRSS55	ENSG00000184647.6	2.2e-12	-0.47	Testis
8_10355711_C_A_b37	rs6990764	RP11-981G7.6	ENSG00000272505.1	5.4e-11	-0.5	Thyroid
8_10355711_C_A_b37	rs6990764	PRSS55	ENSG00000184647.6	7.1e-08	0.78	Brain - Frontal Cortex (BA9)
8_10355711_C_A_b37	rs6990764	PRSS55	ENSG00000184647.6	1.5e-07	0.81	Brain - Cortex
8_10355711_C_A_b37	rs6990764	RP11-981G7.6	ENSG00000272505.1	2.2e-07	-0.4	Lung
8_10355711_C_A_b37	rs6990764	RP11-981G7.6	ENSG00000272505.1	1.7e-06	-0.39	Nerve - Tibial
8_10355711_C_A_b37	rs6990764	RP11-981G7.6	ENSG00000272505.1	2.3e-06	-0.41	Artery - Tibial
8_10355711_C_A_b37	rs6990764	RP11-981G7.6	ENSG00000272505.1	2.6e-06	-0.6	Brain - Hippocampus
8_10355711_C_A_b37	rs6990764	RP11-981G7.6	ENSG00000272505.1	3.1e-06	-0.36	Skin - Sun Exposed (Lower leg)
8_10355711_C_A_b37	rs6990764	PRSS55	ENSG00000184647.6	4.7e-06	0.76	Brain - Anterior cingulate cortex (BA24)
8_10355711_C_A_b37	rs6990764	PRSS55	ENSG00000184647.6	8.1e-06	0.65	Brain - Nucleus accumbens (basal ganglia)
8_10355711_C_A_b37	rs6990764	PRSS55	ENSG00000184647.6	8.7e-06	0.79	Brain - Hypothalamus
8_10355711_C_A_b37	rs6990764	RP11-981G7.6	ENSG00000272505.1	1e-05	-0.44	Brain - Frontal Cortex (BA9)
8_10355711_C_A_b37	rs6990764	RP11-981G7.6	ENSG00000272505.1	1.1e-05	-0.53	Brain - Cerebellum
8_10355711_C_A_b37	rs6990764	RP11-981G7.6	ENSG00000272505.1	1.9e-05	-0.41	Brain - Caudate (basal ganglia)
8_10355711_C_A_b37	rs6990764	RP11-981G7.3	ENSG00000253678.1	2.1e-05	0.58	Brain - Cerebellar Hemisphere
8_10355711_C_A_b37	rs6990764	RP11-981G7.6	ENSG00000272505.1	2.8e-05	-0.39	Skin - Not Sun Exposed (Suprapubic)
8_10355711_C_A_b37	rs6990764	RP11-981G7.6	ENSG00000272505.1	3e-05	-0.31	Adipose - Visceral (Omentum)
8_10355711_C_A_b37	rs6990764	RP11-981G7.6	ENSG00000272505.1	3.6e-05	-0.3	Muscle - Skeletal
8_10355711_C_A_b37	rs6990764	PRSS51	ENSG00000253649.1	3.7e-05	-0.42	Thyroid
8_10380946_A_G_b37	rs7815324	PRSS55	ENSG00000184647.6	1.3e-16	1.2	Brain - Cerebellar Hemisphere
8_10380946_A_G_b37	rs7815324	PRSS55	ENSG00000184647.6	1.4e-15	-0.52	Testis
8_10380946_A_G_b37	rs7815324	RP11-981G7.6	ENSG00000272505.1	4.3e-14	-0.59	Adipose - Subcutaneous
8_10380946_A_G_b37	rs7815324	PRSS55	ENSG00000184647.6	3e-13	1.1	Brain - Cerebellum
8_10380946_A_G_b37	rs7815324	RP11-981G7.6	ENSG00000272505.1	6.1e-11	-0.52	Thyroid
8_10380946_A_G_b37	rs7815324	PRSS55	ENSG00000184647.6	8.7e-08	0.79	Brain - Frontal Cortex (BA9)
8_10380946_A_G_b37	rs7815324	PRSS55	ENSG00000184647.6	1.5e-07	0.84	Brain - Cortex
8_10380946_A_G_b37	rs7815324	PRSS55	ENSG00000184647.6	2.1e-07	0.75	Brain - Nucleus accumbens (basal ganglia)
8_10380946_A_G_b37	rs7815324	RP11-981G7.6	ENSG00000272505.1	1.3e-06	-0.39	Lung
8_10380946_A_G_b37	rs7815324	RP11-981G7.6	ENSG00000272505.1	2.9e-06	-0.42	Artery - Tibial
8_10380946_A_G_b37	rs7815324	RP11-981G7.3	ENSG00000253678.1	3.8e-06	0.62	Brain - Cerebellar Hemisphere
8_10380946_A_G_b37	rs7815324	PRSS55	ENSG00000184647.6	4.2e-06	0.81	Brain - Hypothalamus
8_10380946_A_G_b37	rs7815324	PRSS55	ENSG00000184647.6	4.7e-06	0.76	Brain - Anterior cingulate cortex (BA24)
8_10380946_A_G_b37	rs7815324	RP11-981G7.6	ENSG00000272505.1	2.9e-05	-0.37	Nerve - Tibial
8_10380946_A_G_b37	rs7815324	RP11-981G7.1	ENSG00000261451.1	3.1e-05	-0.53	Brain - Cerebellum
8_10380946_A_G_b37	rs7815324	RP11-981G7.6	ENSG00000272505.1	5.2e-05	-0.3	Muscle - Skeletal
8_10380946_A_G_b37	rs7815324	RP11-981G7.6	ENSG00000272505.1	5.7e-05	-0.33	Skin - Sun Exposed (Lower leg)
8_10381069_C_G_b37	rs7835829	PRSS55	ENSG00000184647.6	1.3e-16	1.2	Brain - Cerebellar Hemisphere
8_10381069_C_G_b37	rs7835829	PRSS55	ENSG00000184647.6	8e-16	-0.53	Testis
8_10381069_C_G_b37	rs7835829	RP11-981G7.6	ENSG00000272505.1	4.3e-14	-0.59	Adipose - Subcutaneous
8_10381069_C_G_b37	rs7835829	PRSS55	ENSG00000184647.6	3e-13	1.1	Brain - Cerebellum
8_10381069_C_G_b37	rs7835829	RP11-981G7.6	ENSG00000272505.1	2.3e-11	-0.53	Thyroid
8_10381069_C_G_b37	rs7835829	PRSS55	ENSG00000184647.6	8.7e-08	0.79	Brain - Frontal Cortex (BA9)
8_10381069_C_G_b37	rs7835829	PRSS55	ENSG00000184647.6	1.5e-07	0.84	Brain - Cortex
8_10381069_C_G_b37	rs7835829	PRSS55	ENSG00000184647.6	2.1e-07	0.75	Brain - Nucleus accumbens (basal ganglia)
8_10381069_C_G_b37	rs7835829	RP11-981G7.6	ENSG00000272505.1	1.3e-06	-0.39	Lung
8_10381069_C_G_b37	rs7835829	RP11-981G7.6	ENSG00000272505.1	2.9e-06	-0.42	Artery - Tibial
8_10381069_C_G_b37	rs7835829	RP11-981G7.3	ENSG00000253678.1	3.8e-06	0.62	Brain - Cerebellar Hemisphere
8_10381069_C_G_b37	rs7835829	PRSS55	ENSG00000184647.6	4.2e-06	0.81	Brain - Hypothalamus
8_10381069_C_G_b37	rs7835829	PRSS55	ENSG00000184647.6	4.7e-06	0.76	Brain - Anterior cingulate cortex (BA24)
8_10381069_C_G_b37	rs7835829	RP11-981G7.6	ENSG00000272505.1	2.9e-05	-0.37	Nerve - Tibial
8_10381069_C_G_b37	rs7835829	RP11-981G7.1	ENSG00000261451.1	3.1e-05	-0.53	Brain - Cerebellum
8_10381069_C_G_b37	rs7835829	RP11-981G7.6	ENSG00000272505.1	5.2e-05	-0.3	Muscle - Skeletal
8_10381069_C_G_b37	rs7835829	RP11-981G7.6	ENSG00000272505.1	5.7e-05	-0.33	Skin - Sun Exposed (Lower leg)
8_10381785_G_A_b37	rs55823007	PRSS55	ENSG00000184647.6	9.4e-22	1.4	Brain - Cerebellar Hemisphere
8_10381785_G_A_b37	rs55823007	PRSS55	ENSG00000184647.6	2.3e-19	1.4	Brain - Cerebellum
8_10381785_G_A_b37	rs55823007	PRSS55	ENSG00000184647.6	1.8e-18	-0.64	Testis
8_10381785_G_A_b37	rs55823007	RP11-981G7.6	ENSG00000272505.1	4.4e-14	-0.64	Adipose - Subcutaneous
8_10381785_G_A_b37	rs55823007	RP11-981G7.6	ENSG00000272505.1	6.2e-12	-0.61	Thyroid
8_10381785_G_A_b37	rs55823007	PRSS55	ENSG00000184647.6	1.3e-09	1.1	Brain - Cortex
8_10381785_G_A_b37	rs55823007	RP11-981G7.6	ENSG00000272505.1	7.7e-09	-0.57	Artery - Tibial
8_10381785_G_A_b37	rs55823007	RP11-981G7.6	ENSG00000272505.1	2.9e-08	-0.51	Lung
8_10381785_G_A_b37	rs55823007	RP11-981G7.6	ENSG00000272505.1	5.9e-08	-0.53	Nerve - Tibial
8_10381785_G_A_b37	rs55823007	RP11-981G7.6	ENSG00000272505.1	6.5e-08	-0.6	Skin - Not Sun Exposed (Suprapubic)
8_10381785_G_A_b37	rs55823007	PRSS55	ENSG00000184647.6	6.6e-08	0.88	Brain - Frontal Cortex (BA9)
8_10381785_G_A_b37	rs55823007	PRSS55	ENSG00000184647.6	3e-07	0.81	Brain - Nucleus accumbens (basal ganglia)
8_10381785_G_A_b37	rs55823007	PRSS55	ENSG00000184647.6	8e-07	0.94	Brain - Hypothalamus
8_10381785_G_A_b37	rs55823007	RP11-981G7.6	ENSG00000272505.1	1.6e-06	-0.58	Artery - Aorta
8_10381785_G_A_b37	rs55823007	RP11-981G7.1	ENSG00000261451.1	2.2e-06	-0.66	Brain - Cerebellum
8_10381785_G_A_b37	rs55823007	RP11-981G7.3	ENSG00000253678.1	7.7e-06	0.62	Brain - Cerebellar Hemisphere
8_10381785_G_A_b37	rs55823007	RP11-981G7.1	ENSG00000261451.1	8.5e-06	-0.61	Brain - Cerebellar Hemisphere
8_10381785_G_A_b37	rs55823007	RP11-981G7.6	ENSG00000272505.1	8.9e-06	-0.6	Brain - Cerebellum
8_10381785_G_A_b37	rs55823007	RP11-981G7.6	ENSG00000272505.1	1.4e-05	-0.48	Esophagus - Mucosa
8_10381785_G_A_b37	rs55823007	RP11-981G7.6	ENSG00000272505.1	2.5e-05	-0.37	Skin - Sun Exposed (Lower leg)
8_10381785_G_A_b37	rs55823007	PRSS51	ENSG00000253649.1	3.6e-05	-0.53	Nerve - Tibial
8_13093060_C_T_b37	rs79975421	RP11-10C8.2	ENSG00000253932.1	1.4e-05	0.48	Testis
8_13095207_A_G_b37	rs7007799	RP11-10C8.2	ENSG00000253932.1	2.5e-05	0.45	Testis
8_13095945_T_A_b37	rs77650299	RP11-10C8.2	ENSG00000253932.1	1.4e-05	0.46	Testis
8_13095978_C_T_b37	rs117730484	RP11-10C8.2	ENSG00000253932.1	2.5e-05	0.45	Testis
10_123504605_TTGCC_T_b37	rs144980706	ATE1	ENSG00000107669.13	5.2e-07	-0.23	Muscle - Skeletal
10_123512024_G_A_b37	rs10466159	ATE1	ENSG00000107669.13	2.1e-08	0.23	Muscle - Skeletal
10_123513232_C_T_b37	rs1693674	ATE1	ENSG00000107669.13	3.5e-09	0.24	Muscle - Skeletal
10_123514232_A_G_b37	rs1693675	ATE1	ENSG00000107669.13	2.1e-09	0.24	Muscle - Skeletal
10_123515213_A_T_b37	rs1693676	ATE1	ENSG00000107669.13	3.5e-09	0.24	Muscle - Skeletal
10_123515999_T_G_b37	rs2936876	ATE1	ENSG00000107669.13	3.5e-09	0.24	Muscle - Skeletal
10_123516427_C_T_b37	rs2420961	ATE1	ENSG00000107669.13	3.5e-09	0.24	Muscle - Skeletal
10_123516689_T_C_b37	rs4497342	ATE1	ENSG00000107669.13	4.6e-07	0.2	Muscle - Skeletal
10_123518110_G_A_b37	rs11200134	ATE1	ENSG00000107669.13	2.7e-09	0.25	Muscle - Skeletal
10_123518993_C_G_b37	rs10788200	ATE1	ENSG00000107669.13	3.3e-09	0.25	Muscle - Skeletal
10_123518998_C_G_b37	rs10749426	ATE1	ENSG00000107669.13	3.3e-09	0.25	Muscle - Skeletal
10_123519320_C_G_b37	rs7905056	ATE1	ENSG00000107669.13	3.7e-09	0.24	Muscle - Skeletal
10_123520680_G_A_b37	rs2088409	ATE1	ENSG00000107669.13	2.7e-09	0.25	Muscle - Skeletal
10_123521484_T_C_b37	rs2901297	ATE1	ENSG00000107669.13	2.7e-09	0.25	Muscle - Skeletal
10_123521595_A_G_b37	rs7893923	ATE1	ENSG00000107669.13	3.5e-09	0.24	Muscle - Skeletal
10_123521728_C_T_b37	rs10886975	ATE1	ENSG00000107669.13	5e-09	0.24	Muscle - Skeletal
10_123523102_G_A_b37	rs10788201	ATE1	ENSG00000107669.13	2.7e-09	0.25	Muscle - Skeletal
10_123523426_G_A_b37	rs11200136	ATE1	ENSG00000107669.13	2.7e-09	0.25	Muscle - Skeletal
10_123523525_A_G_b37	rs11200137	ATE1	ENSG00000107669.13	2.7e-09	0.25	Muscle - Skeletal
10_123523540_A_G_b37	rs10788202	ATE1	ENSG00000107669.13	3.5e-09	0.24	Muscle - Skeletal
10_123523668_C_T_b37	rs10788203	ATE1	ENSG00000107669.13	1.4e-08	0.24	Muscle - Skeletal
10_123523760_T_G_b37	rs10788204	ATE1	ENSG00000107669.13	5.8e-09	0.24	Muscle - Skeletal
10_123523810_C_T_b37	rs10886976	ATE1	ENSG00000107669.13	2.2e-09	0.25	Muscle - Skeletal
10_123524708_A_G_b37	rs2132910	ATE1	ENSG00000107669.13	2.1e-07	0.22	Muscle - Skeletal
10_123525642_G_T_b37	rs10886977	ATE1	ENSG00000107669.13	1.7e-09	0.25	Muscle - Skeletal
10_123526125_C_T_b37	rs4751851	ATE1	ENSG00000107669.13	1.3e-08	0.24	Muscle - Skeletal
10_123528876_A_G_b37	rs10886978	ATE1	ENSG00000107669.13	2.8e-09	0.24	Muscle - Skeletal
10_123529168_C_T_b37	rs4751854	ATE1	ENSG00000107669.13	3.9e-09	0.24	Muscle - Skeletal
10_123530874_G_A_b37	rs1909006	ATE1	ENSG00000107669.13	3.4e-09	0.24	Muscle - Skeletal
10_123531182_A_C_b37	rs7903147	ATE1	ENSG00000107669.13	3.9e-09	0.24	Muscle - Skeletal
10_123531822_C_T_b37	rs10510104	ATE1	ENSG00000107669.13	1.5e-08	0.23	Muscle - Skeletal
10_123534638_A_C_b37	rs7071497	ATE1	ENSG00000107669.13	4e-07	0.2	Muscle - Skeletal
12_133258568_T_C_b37	rs5744728	POLE	ENSG00000177084.12	5e-26	0.34	Muscle - Skeletal
12_133258568_T_C_b37	rs5744728	P2RX2	ENSG00000187848.8	4.8e-18	0.38	Lung
12_133258568_T_C_b37	rs5744728	POLE	ENSG00000177084.12	2.7e-17	-0.27	Skin - Not Sun Exposed (Suprapubic)
12_133258568_T_C_b37	rs5744728	POLE	ENSG00000177084.12	6.3e-15	0.83	Brain - Cerebellum
12_133258568_T_C_b37	rs5744728	POLE	ENSG00000177084.12	4.7e-14	0.74	Brain - Cerebellar Hemisphere
12_133258568_T_C_b37	rs5744728	POLE	ENSG00000177084.12	1e-13	-0.28	Nerve - Tibial
12_133258568_T_C_b37	rs5744728	P2RX2	ENSG00000187848.8	1.3e-09	0.4	Skin - Sun Exposed (Lower leg)
12_133258568_T_C_b37	rs5744728	POLE	ENSG00000177084.12	1.8e-09	0.32	Cells - EBV-transformed lymphocytes
12_133258568_T_C_b37	rs5744728	P2RX2	ENSG00000187848.8	3.9e-09	0.36	Adipose - Visceral (Omentum)
12_133258568_T_C_b37	rs5744728	P2RX2	ENSG00000187848.8	7.1e-09	0.66	Brain - Frontal Cortex (BA9)
12_133258568_T_C_b37	rs5744728	POLE	ENSG00000177084.12	7.1e-09	-0.19	Thyroid
12_133258568_T_C_b37	rs5744728	P2RX2	ENSG00000187848.8	7.4e-09	0.22	Esophagus - Muscularis
12_133258568_T_C_b37	rs5744728	P2RX2	ENSG00000187848.8	9.1e-09	0.34	Skin - Not Sun Exposed (Suprapubic)
12_133258568_T_C_b37	rs5744728	POLE	ENSG00000177084.12	9.5e-09	-0.17	Skin - Sun Exposed (Lower leg)
12_133258568_T_C_b37	rs5744728	P2RX2	ENSG00000187848.8	1.4e-08	0.62	Brain - Cortex
12_133258568_T_C_b37	rs5744728	POLE	ENSG00000177084.12	1.1e-07	0.49	Brain - Frontal Cortex (BA9)
12_133258568_T_C_b37	rs5744728	POLE	ENSG00000177084.12	2.1e-07	0.56	Brain - Cortex
12_133258568_T_C_b37	rs5744728	POLE	ENSG00000177084.12	5.4e-07	-0.38	Spleen
12_133258568_T_C_b37	rs5744728	POLE	ENSG00000177084.12	1.1e-06	0.44	Brain - Caudate (basal ganglia)
12_133258568_T_C_b37	rs5744728	P2RX2	ENSG00000187848.8	2e-06	0.55	Brain - Cerebellar Hemisphere
12_133258568_T_C_b37	rs5744728	POLE	ENSG00000177084.12	2.1e-06	0.43	Brain - Nucleus accumbens (basal ganglia)
12_133258568_T_C_b37	rs5744728	P2RX2	ENSG00000187848.8	5e-06	0.43	Spleen
12_133262001_C_T_b37	rs11147005	POLE	ENSG00000177084.12	5.6e-25	0.33	Muscle - Skeletal
12_133262001_C_T_b37	rs11147005	POLE	ENSG00000177084.12	1.7e-06	0.44	Brain - Caudate (basal ganglia)
12_133262001_C_T_b37	rs11147005	POLE	ENSG00000177084.12	4.7e-14	0.74	Brain - Cerebellar Hemisphere
12_133262001_C_T_b37	rs11147005	POLE	ENSG00000177084.12	6.3e-15	0.83	Brain - Cerebellum
12_133262001_C_T_b37	rs11147005	POLE	ENSG00000177084.12	2.1e-07	0.56	Brain - Cortex
12_133262001_C_T_b37	rs11147005	POLE	ENSG00000177084.12	1.2e-07	0.5	Brain - Frontal Cortex (BA9)
12_133262001_C_T_b37	rs11147005	POLE	ENSG00000177084.12	2.1e-06	0.43	Brain - Nucleus accumbens (basal ganglia)
12_133262001_C_T_b37	rs11147005	POLE	ENSG00000177084.12	9.6e-10	0.32	Cells - EBV-transformed lymphocytes
12_133262001_C_T_b37	rs11147005	POLE	ENSG00000177084.12	1.1e-13	-0.28	Nerve - Tibial
12_133262001_C_T_b37	rs11147005	POLE	ENSG00000177084.12	2.5e-17	-0.27	Skin - Not Sun Exposed (Suprapubic)
12_133262001_C_T_b37	rs11147005	POLE	ENSG00000177084.12	6e-09	-0.17	Skin - Sun Exposed (Lower leg)
12_133262001_C_T_b37	rs11147005	POLE	ENSG00000177084.12	8.4e-07	-0.37	Spleen
12_133262001_C_T_b37	rs11147005	POLE	ENSG00000177084.12	3.2e-08	-0.18	Thyroid
12_133262001_C_T_b37	rs11147005	P2RX2	ENSG00000187848.8	2e-08	0.34	Adipose - Visceral (Omentum)
12_133262001_C_T_b37	rs11147005	P2RX2	ENSG00000187848.8	2e-06	0.55	Brain - Cerebellar Hemisphere
12_133262001_C_T_b37	rs11147005	P2RX2	ENSG00000187848.8	1.4e-08	0.62	Brain - Cortex
12_133262001_C_T_b37	rs11147005	P2RX2	ENSG00000187848.8	1.6e-08	0.65	Brain - Frontal Cortex (BA9)
12_133262001_C_T_b37	rs11147005	P2RX2	ENSG00000187848.8	4.5e-08	0.21	Esophagus - Muscularis
12_133262001_C_T_b37	rs11147005	P2RX2	ENSG00000187848.8	1.7e-18	0.38	Lung
12_133262001_C_T_b37	rs11147005	P2RX2	ENSG00000187848.8	1.2e-08	0.34	Skin - Not Sun Exposed (Suprapubic)
12_133262001_C_T_b37	rs11147005	P2RX2	ENSG00000187848.8	2.6e-09	0.39	Skin - Sun Exposed (Lower leg)
16_1595600_C_T_b37	rs56342298	TMEM204	ENSG00000131634.9	3.4e-14	0.53	Whole Blood
16_1595600_C_T_b37	rs56342298	TELO2	ENSG00000100726.10	3.9e-11	-0.52	Nerve - Tibial
16_1595600_C_T_b37	rs56342298	TMEM204	ENSG00000131634.9	5.2e-11	0.39	Skin - Sun Exposed (Lower leg)
16_1595600_C_T_b37	rs56342298	TELO2	ENSG00000100726.10	1.5e-10	-0.52	Thyroid
16_1595600_C_T_b37	rs56342298	IFT140	ENSG00000187535.9	8.2e-10	-0.48	Skin - Not Sun Exposed (Suprapubic)
16_1595600_C_T_b37	rs56342298	TELO2	ENSG00000100726.10	2.3e-08	-0.74	Liver
16_1595600_C_T_b37	rs56342298	TELO2	ENSG00000100726.10	7.4e-08	-0.42	Skin - Sun Exposed (Lower leg)
16_1595600_C_T_b37	rs56342298	IFT140	ENSG00000187535.9	8.7e-08	-0.42	Skin - Sun Exposed (Lower leg)
16_1595600_C_T_b37	rs56342298	TELO2	ENSG00000100726.10	8.6e-07	-0.33	Lung
16_1595600_C_T_b37	rs56342298	TELO2	ENSG00000100726.10	2e-06	-0.44	Adipose - Subcutaneous
16_1595600_C_T_b37	rs56342298	TELO2	ENSG00000100726.10	2.5e-06	-0.33	Skin - Not Sun Exposed (Suprapubic)
16_1595600_C_T_b37	rs56342298	ATP6V0C	ENSG00000185883.6	5.4e-06	0.45	Colon - Sigmoid
16_1595600_C_T_b37	rs56342298	CRAMP1L	ENSG00000007545.11	9.4e-06	0.6	Brain - Cerebellum
16_1595600_C_T_b37	rs56342298	LA16c-361A3.3	ENSG00000261207.1	1.1e-05	0.51	Esophagus - Muscularis
16_1595600_C_T_b37	rs56342298	TMEM204	ENSG00000131634.9	1.1e-05	0.28	Skin - Not Sun Exposed (Suprapubic)
16_1595600_C_T_b37	rs56342298	HN1L	ENSG00000206053.8	1.4e-05	-0.41	Artery - Aorta
16_1595600_C_T_b37	rs56342298	IFT140	ENSG00000187535.9	1.5e-05	-0.52	Colon - Sigmoid
16_1595600_C_T_b37	rs56342298	IFT140	ENSG00000187535.9	1.7e-05	-0.19	Cells - Transformed fibroblasts
16_1595600_C_T_b37	rs56342298	TMEM204	ENSG00000131634.9	2.9e-05	0.27	Nerve - Tibial
16_1597877_C_T_b37	rs11864966	TMEM204	ENSG00000131634.9	5.6e-15	0.55	Whole Blood
16_1597877_C_T_b37	rs11864966	TELO2	ENSG00000100726.10	3.9e-11	-0.52	Nerve - Tibial
16_1597877_C_T_b37	rs11864966	TMEM204	ENSG00000131634.9	5.2e-11	0.39	Skin - Sun Exposed (Lower leg)
16_1597877_C_T_b37	rs11864966	TELO2	ENSG00000100726.10	2.1e-10	-0.52	Thyroid
16_1597877_C_T_b37	rs11864966	IFT140	ENSG00000187535.9	2.2e-10	-0.49	Skin - Not Sun Exposed (Suprapubic)
16_1597877_C_T_b37	rs11864966	TELO2	ENSG00000100726.10	7.4e-08	-0.42	Skin - Sun Exposed (Lower leg)
16_1597877_C_T_b37	rs11864966	IFT140	ENSG00000187535.9	8.7e-08	-0.42	Skin - Sun Exposed (Lower leg)
16_1597877_C_T_b37	rs11864966	TELO2	ENSG00000100726.10	8.9e-08	-0.71	Liver
16_1597877_C_T_b37	rs11864966	IFT140	ENSG00000187535.9	1.9e-06	-0.21	Cells - Transformed fibroblasts
16_1597877_C_T_b37	rs11864966	TELO2	ENSG00000100726.10	3.3e-06	-0.33	Skin - Not Sun Exposed (Suprapubic)
16_1597877_C_T_b37	rs11864966	TELO2	ENSG00000100726.10	3.8e-06	-0.31	Lung
16_1597877_C_T_b37	rs11864966	TMEM204	ENSG00000131634.9	4.4e-06	0.29	Skin - Not Sun Exposed (Suprapubic)
16_1597877_C_T_b37	rs11864966	ATP6V0C	ENSG00000185883.6	4.8e-06	0.44	Colon - Sigmoid
16_1597877_C_T_b37	rs11864966	TELO2	ENSG00000100726.10	8.5e-06	-0.41	Adipose - Subcutaneous
16_1597877_C_T_b37	rs11864966	CRAMP1L	ENSG00000007545.11	9.4e-06	0.6	Brain - Cerebellum
16_1597877_C_T_b37	rs11864966	IFT140	ENSG00000187535.9	1e-05	-0.52	Colon - Sigmoid
16_1597877_C_T_b37	rs11864966	HN1L	ENSG00000206053.8	1.4e-05	-0.41	Artery - Aorta
16_1597877_C_T_b37	rs11864966	LA16c-361A3.3	ENSG00000261207.1	1.4e-05	0.51	Esophagus - Muscularis
16_1597877_C_T_b37	rs11864966	TMEM204	ENSG00000131634.9	2.9e-05	0.27	Nerve - Tibial
17_73299631_A_G_b37	rs9892812	MRPS7	ENSG00000125445.6	4.7e-05	0.1	Adipose - Subcutaneous
17_73299631_A_G_b37	rs9892812	GGA3	ENSG00000125447.12	2.6e-05	-0.15	Adipose - Subcutaneous
17_73299631_A_G_b37	rs9892812	NUP85	ENSG00000125450.6	3.4e-10	-0.29	Adipose - Subcutaneous
17_73299631_A_G_b37	rs9892812	NUP85	ENSG00000125450.6	1.3e-06	-0.28	Adipose - Visceral (Omentum)
17_73299631_A_G_b37	rs9892812	NT5C	ENSG00000125458.2	9.5e-07	-0.2	Artery - Aorta
17_73299631_A_G_b37	rs9892812	NUP85	ENSG00000125450.6	8.6e-10	-0.27	Artery - Tibial
17_73299631_A_G_b37	rs9892812	NUP85	ENSG00000125450.6	3.5e-09	-0.47	Brain - Cerebellar Hemisphere
17_73299631_A_G_b37	rs9892812	NUP85	ENSG00000125450.6	1.7e-06	-0.4	Brain - Cerebellum
17_73299631_A_G_b37	rs9892812	MRPS7	ENSG00000125445.6	1.1e-05	0.1	Cells - Transformed fibroblasts
17_73299631_A_G_b37	rs9892812	GGA3	ENSG00000125447.12	2.2e-07	-0.17	Esophagus - Mucosa
17_73299631_A_G_b37	rs9892812	NUP85	ENSG00000125450.6	3.1e-07	-0.25	Esophagus - Mucosa
17_73299631_A_G_b37	rs9892812	NT5C	ENSG00000125458.2	5.6e-06	-0.13	Esophagus - Mucosa
17_73299631_A_G_b37	rs9892812	LLGL2	ENSG00000073350.9	3.6e-12	-0.42	Esophagus - Muscularis
17_73299631_A_G_b37	rs9892812	NUP85	ENSG00000125450.6	1.3e-07	-0.26	Esophagus - Muscularis
17_73299631_A_G_b37	rs9892812	LLGL2	ENSG00000073350.9	1.8e-05	-0.28	Heart - Atrial Appendage
17_73299631_A_G_b37	rs9892812	NUP85	ENSG00000125450.6	1.7e-07	-0.33	Heart - Atrial Appendage
17_73299631_A_G_b37	rs9892812	NUP85	ENSG00000125450.6	3.2e-06	-0.47	Liver
17_73299631_A_G_b37	rs9892812	MRPS7	ENSG00000125445.6	9.2e-06	0.09	Lung
17_73299631_A_G_b37	rs9892812	SLC25A19	ENSG00000125454.7	1.1e-07	0.18	Lung
17_73299631_A_G_b37	rs9892812	NUP85	ENSG00000125450.6	9.9e-07	-0.16	Muscle - Skeletal
17_73299631_A_G_b37	rs9892812	LLGL2	ENSG00000073350.9	1.9e-05	-0.15	Nerve - Tibial
17_73299631_A_G_b37	rs9892812	MRPS7	ENSG00000125445.6	5.7e-06	0.14	Nerve - Tibial
17_73299631_A_G_b37	rs9892812	NUP85	ENSG00000125450.6	1.2e-06	-0.23	Nerve - Tibial
17_73299631_A_G_b37	rs9892812	MIF4GD	ENSG00000125457.9	2.5e-05	0.14	Nerve - Tibial
17_73299631_A_G_b37	rs9892812	NUP85	ENSG00000125450.6	1.3e-05	-0.22	Skin - Not Sun Exposed (Suprapubic)
17_73299631_A_G_b37	rs9892812	MIF4GD	ENSG00000125457.9	2e-05	0.11	Skin - Sun Exposed (Lower leg)
17_73299631_A_G_b37	rs9892812	NUP85	ENSG00000125450.6	3.8e-06	-0.3	Stomach
17_73299631_A_G_b37	rs9892812	NUP85	ENSG00000125450.6	2e-06	-0.36	Testis
17_73299631_A_G_b37	rs9892812	LLGL2	ENSG00000073350.9	2e-06	-0.14	Thyroid
17_73299631_A_G_b37	rs9892812	MRPS7	ENSG00000125445.6	2.1e-07	0.14	Thyroid
17_73299631_A_G_b37	rs9892812	NUP85	ENSG00000125450.6	9.8e-12	-0.36	Thyroid
17_73299631_A_G_b37	rs9892812	NT5C	ENSG00000125458.2	2.2e-09	-0.18	Thyroid
17_73299631_A_G_b37	rs9892812	MRPS7	ENSG00000125445.6	1.6e-05	0.15	Whole Blood
17_73299631_A_G_b37	rs9892812	NUP85	ENSG00000125450.6	1.3e-05	-0.25	Whole Blood
17_73299631_A_G_b37	rs9892812	MIF4GD	ENSG00000125457.9	1.3e-11	0.24	Whole Blood
18_12918276_A_G_b37	rs9916925	SEH1L	ENSG00000085415.11	6.6e-06	-0.24	Colon - Sigmoid
18_12918276_A_G_b37	rs9916925	CEP192	ENSG00000101639.14	1.5e-05	-0.26	Skin - Sun Exposed (Lower leg)
18_12923043_T_C_b37	rs16939974	SEH1L	ENSG00000085415.11	2.2e-05	-0.23	Colon - Sigmoid
18_12923043_T_C_b37	rs16939974	CEP192	ENSG00000101639.14	4e-05	-0.25	Skin - Sun Exposed (Lower leg)
19_46551375_C_T_b37	rs111517248	IGFL3	ENSG00000188624.2	1.2e-05	-0.63	Skin - Not Sun Exposed (Suprapubic)
19_46551375_C_T_b37	rs111517248	IGFL3	ENSG00000188624.2	1.3e-08	-0.68	Skin - Sun Exposed (Lower leg)
19_46551399_C_T_b37	rs118063832	IGFL3	ENSG00000188624.2	3.2e-06	-0.78	Skin - Not Sun Exposed (Suprapubic)
19_46551399_C_T_b37	rs118063832	IGFL3	ENSG00000188624.2	3.1e-11	-0.86	Skin - Sun Exposed (Lower leg)
19_46555231_C_A_b37	rs138225669	IGFL3	ENSG00000188624.2	4.4e-06	-0.7	Skin - Not Sun Exposed (Suprapubic)
19_46555231_C_A_b37	rs138225669	IGFL3	ENSG00000188624.2	5.7e-10	-0.76	Skin - Sun Exposed (Lower leg)
19_46561772_C_T_b37	rs4500862	IGFL3	ENSG00000188624.2	3.2e-06	-0.78	Skin - Not Sun Exposed (Suprapubic)
19_46561772_C_T_b37	rs4500862	IGFL3	ENSG00000188624.2	3.1e-11	-0.86	Skin - Sun Exposed (Lower leg)
19_46566495_T_A_b37	rs1035253	IGFL3	ENSG00000188624.2	1.2e-05	-0.63	Skin - Not Sun Exposed (Suprapubic)
19_46566495_T_A_b37	rs1035253	IGFL3	ENSG00000188624.2	4.1e-08	-0.64	Skin - Sun Exposed (Lower leg)
19_46567245_G_A_b37	rs150873030	IGFL3	ENSG00000188624.2	3.2e-06	-0.78	Skin - Not Sun Exposed (Suprapubic)
19_46567245_G_A_b37	rs150873030	IGFL3	ENSG00000188624.2	3.1e-11	-0.86	Skin - Sun Exposed (Lower leg)
19_46567988_G_A_b37	rs56391220	IGFL3	ENSG00000188624.2	1.2e-05	-0.63	Skin - Not Sun Exposed (Suprapubic)
19_46567988_G_A_b37	rs56391220	IGFL3	ENSG00000188624.2	4.1e-08	-0.64	Skin - Sun Exposed (Lower leg)
19_46572544_C_T_b37	rs73046103	IGFL3	ENSG00000188624.2	2.2e-08	-0.75	Skin - Not Sun Exposed (Suprapubic)
19_46572544_C_T_b37	rs73046103	IGFL3	ENSG00000188624.2	5.3e-12	-0.78	Skin - Sun Exposed (Lower leg)
19_46573485_A_G_b37	rs16980282	PPP5D1	ENSG00000230510.2	5.6e-06	1.5	Brain - Nucleus accumbens (basal ganglia)
19_46573485_A_G_b37	rs16980282	IGFL3	ENSG00000188624.2	1.4e-08	-0.7	Skin - Not Sun Exposed (Suprapubic)
19_46573485_A_G_b37	rs16980282	IGFL3	ENSG00000188624.2	1.1e-10	-0.67	Skin - Sun Exposed (Lower leg)
19_46574843_C_A_b37	rs73046107	PPP5D1	ENSG00000230510.2	5.6e-06	1.5	Brain - Nucleus accumbens (basal ganglia)
19_46574843_C_A_b37	rs73046107	IGFL3	ENSG00000188624.2	1.4e-08	-0.7	Skin - Not Sun Exposed (Suprapubic)
19_46574843_C_A_b37	rs73046107	IGFL3	ENSG00000188624.2	1.1e-10	-0.67	Skin - Sun Exposed (Lower leg)
19_46580839_A_G_b37	rs16980290	IGFL3	ENSG00000188624.2	1.1e-07	-0.71	Skin - Not Sun Exposed (Suprapubic)
19_46580839_A_G_b37	rs16980290	IGFL3	ENSG00000188624.2	3.3e-17	-0.89	Skin - Sun Exposed (Lower leg)
19_46583274_A_AG_b37	rs112426324	IGFL3	ENSG00000188624.2	6.1e-09	-0.79	Skin - Not Sun Exposed (Suprapubic)
19_46583274_A_AG_b37	rs112426324	IGFL3	ENSG00000188624.2	3.4e-18	-0.93	Skin - Sun Exposed (Lower leg)
19_46583601_C_T_b37	rs73046115	IGFL3	ENSG00000188624.2	6.1e-09	-0.79	Skin - Not Sun Exposed (Suprapubic)
19_46583601_C_T_b37	rs73046115	IGFL3	ENSG00000188624.2	3.4e-18	-0.93	Skin - Sun Exposed (Lower leg)
19_46583662_AAG_A_b37	rs148872064	IGFL3	ENSG00000188624.2	6.1e-09	-0.79	Skin - Not Sun Exposed (Suprapubic)
19_46583662_AAG_A_b37	rs148872064	IGFL3	ENSG00000188624.2	3.2e-17	-0.91	Skin - Sun Exposed (Lower leg)
19_46584947_GTTC_G_b37	rs144609169	IGFL3	ENSG00000188624.2	6.1e-09	-0.79	Skin - Not Sun Exposed (Suprapubic)
19_46584947_GTTC_G_b37	rs144609169	IGFL3	ENSG00000188624.2	3.2e-17	-0.91	Skin - Sun Exposed (Lower leg)
19_46587718_A_G_b37	rs2058879	IGFL3	ENSG00000188624.2	6.1e-09	-0.79	Skin - Not Sun Exposed (Suprapubic)
19_46587718_A_G_b37	rs2058879	IGFL3	ENSG00000188624.2	3.4e-18	-0.93	Skin - Sun Exposed (Lower leg)
19_46587752_A_G_b37	rs2058880	IGFL3	ENSG00000188624.2	6.1e-09	-0.79	Skin - Not Sun Exposed (Suprapubic)
19_46587752_A_G_b37	rs2058880	IGFL3	ENSG00000188624.2	3.4e-18	-0.93	Skin - Sun Exposed (Lower leg)
19_46588836_AC_A_b37	rs144628642	IGFL3	ENSG00000188624.2	6.1e-09	-0.79	Skin - Not Sun Exposed (Suprapubic)
19_46588836_AC_A_b37	rs144628642	IGFL3	ENSG00000188624.2	3.4e-18	-0.93	Skin - Sun Exposed (Lower leg)
19_46588843_C_T_b37	rs116066252	IGFL3	ENSG00000188624.2	6.1e-09	-0.79	Skin - Not Sun Exposed (Suprapubic)
19_46588843_C_T_b37	rs116066252	IGFL3	ENSG00000188624.2	3.4e-18	-0.93	Skin - Sun Exposed (Lower leg)
19_46593450_G_A_b37	rs56412151	IGFL3	ENSG00000188624.2	6.7e-09	-0.78	Skin - Not Sun Exposed (Suprapubic)
19_46593450_G_A_b37	rs56412151	IGFL3	ENSG00000188624.2	3.5e-18	-0.93	Skin - Sun Exposed (Lower leg)
19_46593954_G_A_b37	rs73046124	IGFL3	ENSG00000188624.2	6.1e-09	-0.79	Skin - Not Sun Exposed (Suprapubic)
19_46593954_G_A_b37	rs73046124	IGFL3	ENSG00000188624.2	3.4e-18	-0.93	Skin - Sun Exposed (Lower leg)
19_46595491_C_T_b37	rs73046129	IGFL3	ENSG00000188624.2	6.1e-09	-0.79	Skin - Not Sun Exposed (Suprapubic)
19_46595491_C_T_b37	rs73046129	IGFL3	ENSG00000188624.2	3.4e-18	-0.93	Skin - Sun Exposed (Lower leg)
19_46604085_G_T_b37	rs73046139	IGFL3	ENSG00000188624.2	3.6e-07	-0.74	Skin - Not Sun Exposed (Suprapubic)
19_46604085_G_T_b37	rs73046139	IGFL3	ENSG00000188624.2	1.8e-15	-0.91	Skin - Sun Exposed (Lower leg)
19_46605115_A_G_b37	rs73046142	IGFL3	ENSG00000188624.2	6.1e-09	-0.79	Skin - Not Sun Exposed (Suprapubic)
19_46605115_A_G_b37	rs73046142	IGFL3	ENSG00000188624.2	3.2e-17	-0.91	Skin - Sun Exposed (Lower leg)
19_46606873_CAG_C_b37	rs57937371	IGFL3	ENSG00000188624.2	1.3e-08	-0.75	Skin - Not Sun Exposed (Suprapubic)
19_46606873_CAG_C_b37	rs57937371	IGFL3	ENSG00000188624.2	3.7e-18	-0.92	Skin - Sun Exposed (Lower leg)
19_46614385_G_A_b37	rs73046154	IGFL3	ENSG00000188624.2	6e-09	-0.79	Skin - Not Sun Exposed (Suprapubic)
19_46614385_G_A_b37	rs73046154	IGFL3	ENSG00000188624.2	3.1e-18	-0.93	Skin - Sun Exposed (Lower leg)
19_46614955_T_C_b37	rs73046155	IGFL3	ENSG00000188624.2	1.6e-08	-0.76	Skin - Not Sun Exposed (Suprapubic)
19_46614955_T_C_b37	rs73046155	IGFL3	ENSG00000188624.2	3.8e-18	-0.94	Skin - Sun Exposed (Lower leg)
19_46615656_A_G_b37	rs73046156	IGFL3	ENSG00000188624.2	6.1e-09	-0.79	Skin - Not Sun Exposed (Suprapubic)
19_46615656_A_G_b37	rs73046156	IGFL3	ENSG00000188624.2	3.4e-18	-0.93	Skin - Sun Exposed (Lower leg)
19_46618665_G_A_b37	rs55759861	IGFL3	ENSG00000188624.2	3.7e-18	-0.92	Skin - Sun Exposed (Lower leg)
19_46618665_G_A_b37	rs55759861	IGFL3	ENSG00000188624.2	1.3e-08	-0.75	Skin - Not Sun Exposed (Suprapubic)
19_46620210_CTTATA_C_b37	rs150992377	IGFL3	ENSG00000188624.2	9.4e-08	-0.68	Skin - Not Sun Exposed (Suprapubic)
19_46620210_CTTATA_C_b37	rs150992377	IGFL3	ENSG00000188624.2	8.2e-16	-0.85	Skin - Sun Exposed (Lower leg)
19_46620958_C_T_b37	rs113395078	IGFL3	ENSG00000188624.2	4.4e-08	-0.7	Skin - Not Sun Exposed (Suprapubic)
19_46620958_C_T_b37	rs113395078	IGFL3	ENSG00000188624.2	3.7e-18	-0.92	Skin - Sun Exposed (Lower leg)
19_46621364_A_G_b37	rs73048021	IGFL3	ENSG00000188624.2	1.3e-08	-0.75	Skin - Not Sun Exposed (Suprapubic)
19_46621364_A_G_b37	rs73048021	IGFL3	ENSG00000188624.2	3.7e-18	-0.92	Skin - Sun Exposed (Lower leg)
19_46622212_G_A_b37	rs73048022	IGFL3	ENSG00000188624.2	4.7e-08	-0.9	Skin - Not Sun Exposed (Suprapubic)
19_46622212_G_A_b37	rs73048022	IGFL3	ENSG00000188624.2	3.4e-12	-0.94	Skin - Sun Exposed (Lower leg)
19_46633622_G_A_b37	rs73048030	IGFL3	ENSG00000188624.2	8.1e-09	-0.72	Skin - Not Sun Exposed (Suprapubic)
19_46633622_G_A_b37	rs73048030	IGFL3	ENSG00000188624.2	2.1e-15	-0.79	Skin - Sun Exposed (Lower leg)
19_46635857_T_C_b37	rs73048031	IGFL3	ENSG00000188624.2	2.9e-09	-0.78	Skin - Not Sun Exposed (Suprapubic)
19_46635857_T_C_b37	rs73048031	IGFL3	ENSG00000188624.2	5.9e-18	-0.92	Skin - Sun Exposed (Lower leg)
19_46637535_T_C_b37	rs56211460	IGFL3	ENSG00000188624.2	5e-19	-0.93	Skin - Sun Exposed (Lower leg)
19_46637535_T_C_b37	rs56211460	IGFL3	ENSG00000188624.2	5.8e-09	-0.75	Skin - Not Sun Exposed (Suprapubic)
19_46638724_C_T_b37	rs73048039	IGFL3	ENSG00000188624.2	8.2e-08	-0.72	Skin - Not Sun Exposed (Suprapubic)
19_46638724_C_T_b37	rs73048039	IGFL3	ENSG00000188624.2	1e-17	-0.92	Skin - Sun Exposed (Lower leg)
19_46640903_A_T_b37	rs73048040	IGFL3	ENSG00000188624.2	1.3e-08	-0.75	Skin - Not Sun Exposed (Suprapubic)
19_46640903_A_T_b37	rs73048040	IGFL3	ENSG00000188624.2	3.7e-18	-0.92	Skin - Sun Exposed (Lower leg)
19_46642641_A_G_b37	rs16980321	IGFL3	ENSG00000188624.2	6.1e-09	-0.79	Skin - Not Sun Exposed (Suprapubic)
19_46642641_A_G_b37	rs16980321	IGFL3	ENSG00000188624.2	3.2e-17	-0.91	Skin - Sun Exposed (Lower leg)
19_46645309_T_C_b37	rs16980322	IGFL3	ENSG00000188624.2	6.1e-09	-0.79	Skin - Not Sun Exposed (Suprapubic)
19_46645309_T_C_b37	rs16980322	IGFL3	ENSG00000188624.2	3.2e-17	-0.91	Skin - Sun Exposed (Lower leg)
19_46649160_G_A_b37	rs73048047	IGFL3	ENSG00000188624.2	4.1e-09	-0.74	Skin - Not Sun Exposed (Suprapubic)
19_46649160_G_A_b37	rs73048047	IGFL3	ENSG00000188624.2	1.2e-16	-0.84	Skin - Sun Exposed (Lower leg)
19_46650623_TA_T_b37	rs535172557	IGFL3	ENSG00000188624.2	4.1e-09	-0.74	Skin - Not Sun Exposed (Suprapubic)
19_46650623_TA_T_b37	rs535172557	IGFL3	ENSG00000188624.2	1.2e-16	-0.84	Skin - Sun Exposed (Lower leg)
19_46650625_GT_G_b37	rs201965629	IGFL3	ENSG00000188624.2	4.1e-09	-0.74	Skin - Not Sun Exposed (Suprapubic)
19_46650625_GT_G_b37	rs201965629	IGFL3	ENSG00000188624.2	1.2e-16	-0.84	Skin - Sun Exposed (Lower leg)
19_46652136_A_G_b37	rs2302789	IGFL3	ENSG00000188624.2	7.5e-09	-0.71	Skin - Not Sun Exposed (Suprapubic)
19_46652136_A_G_b37	rs2302789	IGFL3	ENSG00000188624.2	1.1e-16	-0.84	Skin - Sun Exposed (Lower leg)
19_46653905_C_A_b37	rs73048052	IGFL3	ENSG00000188624.2	3.2e-09	-0.71	Skin - Not Sun Exposed (Suprapubic)
19_46653905_C_A_b37	rs73048052	IGFL3	ENSG00000188624.2	2.1e-17	-0.85	Skin - Sun Exposed (Lower leg)
19_46654914_C_A_b37	rs117175277	IGFL3	ENSG00000188624.2	2.9e-09	-0.78	Skin - Not Sun Exposed (Suprapubic)
19_46654914_C_A_b37	rs117175277	IGFL3	ENSG00000188624.2	5.9e-18	-0.92	Skin - Sun Exposed (Lower leg)
19_46656792_T_G_b37	rs73048058	IGFL3	ENSG00000188624.2	3.1e-09	-0.78	Skin - Not Sun Exposed (Suprapubic)
19_46656792_T_G_b37	rs73048058	IGFL3	ENSG00000188624.2	6e-18	-0.92	Skin - Sun Exposed (Lower leg)
19_46657986_G_A_b37	rs7507220	IGFL3	ENSG00000188624.2	1.3e-16	-0.83	Skin - Sun Exposed (Lower leg)
19_46657986_G_A_b37	rs7507220	IGFL3	ENSG00000188624.2	7.7e-09	-0.71	Skin - Not Sun Exposed (Suprapubic)
19_46658253_A_G_b37	rs115403922	IGFL3	ENSG00000188624.2	4.7e-09	-0.74	Skin - Not Sun Exposed (Suprapubic)
19_46658253_A_G_b37	rs115403922	IGFL3	ENSG00000188624.2	1.1e-16	-0.85	Skin - Sun Exposed (Lower leg)
19_46658255_C_T_b37	rs114070656	IGFL3	ENSG00000188624.2	4.7e-09	-0.74	Skin - Not Sun Exposed (Suprapubic)
19_46658255_C_T_b37	rs114070656	IGFL3	ENSG00000188624.2	2e-16	-0.84	Skin - Sun Exposed (Lower leg)
19_46658571_G_A_b37	rs55874754	IGFL3	ENSG00000188624.2	7.5e-09	-0.71	Skin - Not Sun Exposed (Suprapubic)
19_46658571_G_A_b37	rs55874754	IGFL3	ENSG00000188624.2	1.1e-16	-0.84	Skin - Sun Exposed (Lower leg)
19_46659112_G_A_b37	rs73048059	IGFL3	ENSG00000188624.2	4.1e-09	-0.74	Skin - Not Sun Exposed (Suprapubic)
19_46659112_G_A_b37	rs73048059	IGFL3	ENSG00000188624.2	1.2e-16	-0.84	Skin - Sun Exposed (Lower leg)
19_46661960_A_G_b37	rs73048062	IGFL3	ENSG00000188624.2	7.5e-09	-0.71	Skin - Not Sun Exposed (Suprapubic)
19_46661960_A_G_b37	rs73048062	IGFL3	ENSG00000188624.2	1.1e-16	-0.84	Skin - Sun Exposed (Lower leg)
19_46663890_A_G_b37	rs114285863	IGFL3	ENSG00000188624.2	1.9e-09	-0.74	Skin - Not Sun Exposed (Suprapubic)
19_46663890_A_G_b37	rs114285863	IGFL3	ENSG00000188624.2	2.4e-17	-0.85	Skin - Sun Exposed (Lower leg)
19_46664561_A_G_b37	rs73048066	IGFL3	ENSG00000188624.2	2.4e-09	-0.73	Skin - Not Sun Exposed (Suprapubic)
19_46664561_A_G_b37	rs73048066	IGFL3	ENSG00000188624.2	3.1e-17	-0.85	Skin - Sun Exposed (Lower leg)
19_46669896_T_C_b37	rs137940909	IGFL3	ENSG00000188624.2	6.9e-09	-0.71	Skin - Not Sun Exposed (Suprapubic)
19_46669896_T_C_b37	rs137940909	IGFL3	ENSG00000188624.2	5.4e-16	-0.82	Skin - Sun Exposed (Lower leg)
19_46671326_G_A_b37	rs73048072	IGFL3	ENSG00000188624.2	4.1e-09	-0.74	Skin - Not Sun Exposed (Suprapubic)
19_46671326_G_A_b37	rs73048072	IGFL3	ENSG00000188624.2	1.2e-16	-0.84	Skin - Sun Exposed (Lower leg)
19_46671335_G_A_b37	rs73050031	IGFL3	ENSG00000188624.2	4.1e-09	-0.74	Skin - Not Sun Exposed (Suprapubic)
19_46671335_G_A_b37	rs73050031	IGFL3	ENSG00000188624.2	1.2e-16	-0.84	Skin - Sun Exposed (Lower leg)
19_46671987_A_G_b37	rs73050033	IGFL3	ENSG00000188624.2	4.1e-09	-0.74	Skin - Not Sun Exposed (Suprapubic)
19_46671987_A_G_b37	rs73050033	IGFL3	ENSG00000188624.2	1.2e-16	-0.84	Skin - Sun Exposed (Lower leg)
19_46672822_G_A_b37	rs16980332	IGFL3	ENSG00000188624.2	4.1e-09	-0.74	Skin - Not Sun Exposed (Suprapubic)
19_46672822_G_A_b37	rs16980332	IGFL3	ENSG00000188624.2	1.2e-16	-0.84	Skin - Sun Exposed (Lower leg)
19_46675612_A_G_b37	rs73050037	IGFL3	ENSG00000188624.2	3.3e-09	-0.74	Skin - Not Sun Exposed (Suprapubic)
19_46675612_A_G_b37	rs73050037	IGFL3	ENSG00000188624.2	1.1e-16	-0.85	Skin - Sun Exposed (Lower leg)
19_46678409_T_C_b37	rs8111030	AC007193.9	ENSG00000268810.1	1.4e-05	-0.5	Cells - Transformed fibroblasts
19_46678409_T_C_b37	rs8111030	IGFL3	ENSG00000188624.2	1.9e-10	-0.59	Skin - Sun Exposed (Lower leg)
19_46679740_A_G_b37	rs73050043	IGFL3	ENSG00000188624.2	4.1e-09	-0.74	Skin - Not Sun Exposed (Suprapubic)
19_46679740_A_G_b37	rs73050043	IGFL3	ENSG00000188624.2	1.2e-16	-0.84	Skin - Sun Exposed (Lower leg)
19_46681829_A_G_b37	rs8104176	AC007193.9	ENSG00000268810.1	1.4e-05	-0.5	Cells - Transformed fibroblasts
19_46681829_A_G_b37	rs8104176	IGFL3	ENSG00000188624.2	9.5e-06	-0.49	Skin - Not Sun Exposed (Suprapubic)
19_46681829_A_G_b37	rs8104176	IGFL3	ENSG00000188624.2	9.6e-10	-0.57	Skin - Sun Exposed (Lower leg)
22_32335786_C_A_b37	rs138027893	DEPDC5	ENSG00000100150.12	8.4e-06	0.26	Lung
