# Supplementary material for: Genome-wide association study of adipocyte lipolysis in the GENetics of adipocyte lipolysis (GENiAL) cohort
Source: Mol Metab. 2020 Jan 25;34:85–96. doi: 10.1016/j.molmet.2020.01.009 (PMC7021539; doi:10.1016/j.molmet.2020.01.009)
Supplement: Multimedia component 9 [file mmc9.xlsx]

## Sheet: ST9
Supplementary Table 9: Function and expression of potential candidate genes
Gene	Gtex N eqtls	Gtex subcutaneous adipose eqtls	Gtex visceral adipose eqtls	Gtex comment	NCBI gene
ACTA1	3	0	0	predominantly skeletal muscle expression.	The product encoded by this gene belongs to the actin family of proteins, which are highly conserved proteins that play a role in cell motility, structure and integrity. Alpha, beta and gamma actin isoforms have been identified, with alpha actins being a major constituent of the contractile apparatus, while beta and gamma actins are involved in the regulation of cell motility. This actin is an al…
ADRA1D	94	10	0	widespread expression.	Alpha-1-adrenergic receptors (alpha-1-ARs) are members of the G protein-coupled receptor superfamily. They activate mitogenic responses and regulate growth and proliferation of many cells. There are 3 alpha-1-AR subtypes: alpha-1A, -1B and -1D, all of which signal through the Gq/11 family of G-proteins and different subtypes show different patterns of activation. This gene encodes alpha-1D-adrene…
AGAP1	79	0	0	widespread but predominantly brain expressed.	his gene encodes a member of an ADP-ribosylation factor GTPase-activating protein family involved in membrane trafficking and cytoskeleton dynamics. This gene functions as a direct regulator of the adaptor-related protein complex 3 on endosomes.
AMOTL1	52	8	0	widespread expression.	The protein encoded by this gene is a peripheral membrane protein that is a component of tight junctions or TJs. TJs form an apical junctional structure and act to control paracellular permeability and maintain cell polarity. This protein is related to angiomotin, an angiostatin binding protein that regulates endothelial cell migration and capillary formation.
ANKH	291	1	12	widespread expression	This gene encodes a multipass transmembrane protein that is expressed in joints and other tissues and controls pyrophosphate levels in cultured cells. Progressive ankylosis-mediated control of pyrophosphate levels has been suggested as a possible mechanism regulating tissue calcification and susceptibility to arthritis in higher animals. Mutations in this gene have been associated with autosomal …
ASB5	840	0	0	almost exclusively skeletal muscle expression.	The protein encoded by this gene is a member of the ankyrin repeat and SOCS box-containing (ASB) family of proteins. They contain ankyrin repeat sequence and SOCS box domain. The SOCS box serves to couple suppressor of cytokine signalling (SOCS) proteins and their binding partners with the elongin B and C complex, possibly targeting them for degradation.
ATE1	1190	108	29	widespread expression.	This gene encodes an arginyltransferase, an enzyme that is involved in posttranslational conjugation of arginine to N-terminal aspartate or glutamate residues. Conjugation of arginine to the N-terminal aspartate or glutamate targets proteins for ubiquitin-dependent degradation.
C22orf24	78	0	0	widespread expression	Predicted protein
CNTN4	384	0	1	widespread expression, predominantly vascular.	This gene encodes a member of the contactin family of immunoglobulins. Contactins are axon-associated cell adhesion molecules that function in neuronal network formation and plasticity. The encoded protein is a glycosylphosphatidylinositol-anchored neuronal membrane protein that may play a role in the formation of axon connections in the developing nervous system. Deletion or mutation of this gen…
CSMD1	259	0	0	Predmoninantly brain and testis expressed	Variants in Cub and Sushi multiple domains 1 (CSMD1) has been linked to neurological and psychiatric diseases and neonatal hyperinsulinemia, although the mechanisms of actions are unknown.
DLC1	585	0	0	widespread expression.	his gene encodes a GTPase-activating protein (GAP) that is a member of the rhoGAP family of proteins which play a role in the regulation of small GTP-binding proteins. GAP family proteins participate in signaling pathways that regulate cell processes involved in cytoskeletal changes. This gene functions as a tumor suppressor gene in a number of common cancers, including prostate, lung, colorectal…
FCGR2C	4905	456	139	widespread expression.	This gene encodes one of three members of a family of low-affinity immunoglobulin gamma Fc receptors found on the surface of many immune response cells. The encoded protein is a transmembrane glycoprotein and may be involved in phagocytosis and clearing of immune complexes. An allelic polymorphism in this gene results in both coding and non-coding variants.
GAN	71	0	0	premoninantly skin expressed.	This gene encodes a member of the cytoskeletal BTB/kelch (Broad-Complex, Tramtrack and Bric a brac) repeat family. The encoded protein plays a role in neurofilament architecture and is involved in mediating the ubiquitination and degradation of some proteins. Defects in this gene are a cause of giant axonal neuropathy (GAN).
GRIN2B	40	1	2	almost exclusively brain expressed.	This gene encodes a member of the N-methyl-D-aspartate (NMDA) receptor family within the ionotropic glutamate receptor superfamily. The encoded protein is a subunit of the NMDA receptor ion channel which acts as an agonist binding site for glutamate. The NMDA receptors mediate a slow calcium-permeable component of excitatory synaptic transmission in the central nervous system. The NMDA receptors …
HIF3A	571	35	24	widespread expression.	The protein encoded by this gene is the alpha-3 subunit of one of several alpha/beta-subunit heterodimeric transcription factors that regulate many adaptive responses to low oxygen tension (hypoxia). The alpha-3 subunit lacks the transactivation domain found in factors containing either the alpha-1 or alpha-2 subunits. It is thought that factors containing the alpha-3 subunit are negative regulat…
IGFL2	591	0	0	almost exclusively skin expressed.	IGFL2 belongs to the insulin-like growth factor (IGF; see MIM 147440) family of signaling molecules that play critical roles in cellular energy metabolism and in growth and development, especially prenatal growth
IGFL3	171	0	0	almost exclusively skin expressed.	IGFL3 belongs to the insulin-like growth factor (IGF; see MIM 147440) family of signaling molecules that play critical roles in cellular energy metabolism and in growth and development, especially prenatal growth
ITGA11	479	28	0	primarily vascular expression.	This gene encodes an alpha integrin. Integrins are heterodimeric integral membrane proteins composed of an alpha chain and a beta chain. This protein contains an I domain, is expressed in muscle tissue, dimerizes with beta 1 integrin in vitro, and appears to bind collagen in this form. Therefore, the protein may be involved in attaching muscle tissue to the extracellular matrix.
KCNQ3	206	0	0	predominantly brain expressed.	This gene encodes a protein that functions in the regulation of neuronal excitability. The encoded protein forms an M-channel by associating with the products of the related KCNQ2 or KCNQ5 genes, which both encode integral membrane proteins. M-channel currents are inhibited by M1 muscarinic acetylcholine receptors and are activated by retigabine, a novel anti-convulsant drug. Defects in this gene…
KRT76	71	0	0	very low expression.	Keratins are intermediate filament proteins responsible for the structural integrity of epithelial cells and are subdivided into epithelial keratins and hair keratins. The type II keratins are clustered in a region of chromosome 12q13.
KRT77	60	60	0	almost exclusively skin expressed.	Keratins are intermediate filament proteins responsible for the structural integrity of epithelial cells and are subdivided into epithelial keratins and hair keratins. This gene encodes an epithelial keratin that is expressed in the skin and eccrine sweat glands. The type II keratins are clustered in a region of chromosome 12q13.
LINC00348	31	0	0	almost excusively testis expressed.	long intergenic non-protein coding RNA
LINC00544	0	0	0	almost excusively testis expressed.	long intergenic non-protein coding RNA
LINC01450		-		-	long intergenic non-protein coding RNA
LINC02120		-		-	long intergenic non-protein coding RNA
LOC102724642		-		-	Predicted protein
LOC105369438		-		-	Predicted protein
LOC105372424		-		-	Predicted protein
LOC105373633		-		-	Predicted protein
LOC105376901		-		-	Predicted protein
LOC105377008		-		-	Predicted protein
LOC105378796		-		-	Predicted protein
LOC105378797		-		-	Predicted protein
LOC107985772		-		-	Predicted protein
LOC107985905		-		-	Predicted protein
LOC285074		-		-	Predicted protein
LOC400706		-		-	Predicted protein
METAP1D	1246	49	0	widespread expression.	The N-terminal methionine excision pathway is an essential process in which the N-terminal methionine is removed from many proteins, thus facilitating subsequent protein modification. In mitochondria, enzymes that catalyze this reaction are celled methionine aminopeptidases
MIR4720		-		-	microRNA
NUP133	1040	4	0	widespread expression.	The nuclear envelope creates distinct nuclear and cytoplasmic compartments in eukaryotic cells. It consists of two concentric membranes perforated by nuclear pores, large protein complexes that form aqueous channels to regulate the flow of macromolecules between the nucleus and the cytoplasm. These complexes are composed of at least 100 different polypeptide subunits, many of which belong to the …
OTULINL		-		-
POLE	3778	156	0	predominantly expressed in brain (cerebellum).	This gene encodes the catalytic subunit of DNA polymerase epsilon. The enzyme is involved in DNA repair and chromosomal DNA replication. Mutations in this gene have been associated with colorectal cancer 12 and facial dysmorphism, immunodeficiency, livedo, and short stature.
PREP	367	0	0	widely expressed.	A cytosolic prolyl endopeptidase that cleaves peptide bonds on the C-terminal side of prolyl residues within peptides that are up to approximately 30 amino acids long. Prolyl endopeptidases have been reported to be involved in the maturation and degradation of peptide hormones and neuropeptides.
PXMP2	698	0	0	widely expressed, but predominantly liver.
RUFY4	636	55	0	expression primarily transformed lymphocytes.
SLCO3A1	162	14	0	widespread expression.	Solute carrier organic anion transporter family member 3A1 (SLCO3A1) has been linked to weight loss after bariatric surgery (Hatoum IJ)
SYNE1	296	0	0	widespread expression, highest levels in the cerebellum.	This gene encodes a spectrin repeat containing protein expressed in skeletal and smooth muscle, and peripheral blood lymphocytes, that localizes to the nuclear membrane. Mutations in this gene have been associated with autosomal recessive spinocerebellar ataxia 8, also referred to as autosomal recessive cerebellar ataxia type 1 or recessive ataxia of Beauce.
TGM6	0	0	0	very little expression, almost exclusively skin.	The protein encoded by this gene belongs to the transglutaminase superfamily. It catalyzes the cross-linking of proteins and the conjugation of polyamines to proteins. Mutations in this gene are associated with spinocerebellar ataxia type 35 (SCA35).
WDPCP	9499	1042	709	widespread expression.	This gene encodes a cytoplasmic WD40 repeat protein. A similar gene in frogs encodes a planar cell polarity protein that plays a critical role in collective cell movement and ciliogenesis by mediating septin localization. Mutations in this gene are associated with Bardet-Biedl syndrome 15 and may also play a role in Meckel-Gruber syndrome.
WDR60	6041	140	161	widespread expression.	This gene encodes a member of the WD repeat protein family. WD repeats are minimally conserved regions of approximately 40 amino acids typically bracketed by gly-his and trp-asp (GH-WD) and may facilitate the formation of heterotrimeric or multiprotein complexes. Members of this family are involved in a variety of cellular processes including cell cycle progression, signal transduction, apoptosis…
YWHAH	162	0	0	widespread expression, highers in the brain and vasculature.	This gene product belongs to the 14-3-3 family of proteins which mediate signal transduction by binding to phosphoserine-containing proteins. This highly conserved protein family is found in both plants and mammals, and this protein is 99% identical to the mouse, rat and bovine orthologs. This gene contains a 7 bp repeat sequence in its 5' UTR, and changes in the number of this repeat have been a…
ZBTB17	3	0	1	widespread expression.	This gene encodes a zinc finger protein involved in the regulation of c-myc. The symbol MIZ1 has also been associated with PIAS2 which is a different gene located on chromosome 18.
